# Supplementary material for: Review of control strategies for lower-limb exoskeletons to assist gait
Source: J Neuroeng Rehabil. 2021 Jul 27;18:119. doi: 10.1186/s12984-021-00906-3 (PMC8314580; doi:10.1186/s12984-021-00906-3)
Supplement: Supplementary file 1 — Additional file 1. The full data base of the reviewed records and their classification according to the proposed framework. [file 12984_2021_906_MOESM1_ESM.xlsx]

## Sheet: OLD - DO NOT EDIT
Citation ref	High-level	Mid-level	Low-level	Actuator	Description	Joints	Remarks
Full mobilization
leeBraincontrolledExoskeletonCascaded2017	2,4	16,1	1	Rigid PM electric motor	BCI-controlled state machine + 3D camera + 3 basic actions (turn left/right, walk front).	HKA	Rex exoskeleton with added BCI.
renFastParameterizedGait2020	None		1	Rigid PM electric motor	Trajectory generated with a basic balance model, given the position, width and height of the obstacle.	HK
kagawaHumanInterfaceStride2009	None	5,19?	1	Rigid PM electric motor	A step is triggered by the feet load cells. The stride length adapts automatically to the estimated displacement of the intrumented walker.	HKA	WPAL exoskeleton.
quinteroMethodAutonomousControl2012;quinteroPoweredLowerLimb2011	3	16,1	1	Rigid PM electric motor	Intention detection (leaning toward the front, etc.).	HK	Vanderbilt exoskeleton.
wangActivelyControlledLateral2013	3	16,1	1	Rigid PM electric motor	Lateral weight-shifting to trigger the steps.	HHK	Mindwalker exoskeleton.
mckinleyDESIGNLIGHTWEIGHTASSISTIVE2014	1,5	18,1	1	Rigid PM electric motor	The modes and steps are triggered with only two buttons on the crutch.	HK	Steven/Phoenix exoskeleton. The knee does not have its own motor and is coupled to the hip joint with a clutch. Using only two buttons would not allow additional modes.
schradeBioinspiredControlJoint2017	None	?	1	Simulation	CPG and neuromuscular model to set the torque and and the stiffness, with joints angles and ground contact information.	HK	Did not seem successful. Varileg exoskeleton.
schradeDevelopmentVariLegExoskeleton2018	1,5	18,1,8	1,3	Rigid PM electric motor	Normal position control for hip, position control + variable stiffness for knee.	HK	Varileg exoskeleton.
chenDynamicBalanceGait2018	None	19	1	Simulation		HKA	Probably unfeasible in practise.
gagnonLocomotorTrainingUsing2018	1,5	18,1	1	Rigid PM electric motor	FirstStep: steps triggered by the therapist. ActiveStep: steps triggered by the user.	HK	Ekso GT exoskeleton.
gagnonLocomotorTrainingUsing2018	1,5	5,1	1	Rigid PM electric motor	ProStep: lateral weight-shifting to trigger the steps.	HK	Ekso GT exoskeleton.
leeEndogenousControlPowered2017	2	1	1	Rigid PM electric motor	Uses EEG to trigger the steps of the exoskeleton.	HKA	REX exoskeleton with EEG. The exact actions that are triggered are not clear.
gofferEnhancedSafetyGait	1,5	5,1	1	Rigid PM electric motor	A watch to select the mode, then the steps are triggered with the trunk tilt and the load on the correct foot.	HK	ReWalk exoskeleton.
haribFeedbackControlExoskeleton2018	None	19	1	Rigid PM electric motor		HHHKAA	Atalante exoskeleton.
zhangGaitGraphOptimization2020	None			Simulation
kagawaGaitPatternGeneration2009	None	1	1	Rigid PM electric motor	Online gait trajectory generation to change step length and foot clearance.	HKA	Interested concept that the trajectory makes the CoM go forward, during "pre-swing", to avoid falling backward.
suzukiIntentionBasedWalkingSupport2010	None	5,16,1	1	Rigid PM electric motor	Lateral weight-shifting to trigger the steps, using ground reaction forces.	HK	HAL-3 exoskeleton.
donatiLongTermTrainingBrainMachine2016	2	1	1	Rigid PM electric motor	BMI control with 3 actions: "walk", "stop", and "kick".	HHKA?	Santos-Dumont exoskeleton.
guiOnlineBraincomputerInterface2015	2	1	1	Rigid PM electric motor	BMI control with 4 commands: stop, normal walk, acceleration, deceleration.	HK
griffinSteppingForwardExoskeletons2017	1,5	18,1	1	Rigid PM electric motor	A tablet and joystick on the crutch to select the mode, then then steps are triggered with the crutch trigger.	HKA	Mina V2 exoskeleton.
strausserDevelopmentTestingHuman2011	1,5	5,16,1	1	Rigid PM electric motor	IMU + load cells on the crutches and load cells in the feet, to trigger the steps automatically.		eLegs exoskeleton.
esquenaziReWalkPoweredExoskeleton2012	1,5	5,1	1	Rigid PM electric motor	A watch to select the mode, then the steps are triggered with the trunk tilt.	HK	ReWalk exoskeleton.
vougaTWIICELightweightLowerlimb2017	1,5	18,1	1	Rigid PM electric motor	A watch and crutches buttons to select the mode, then the steps are triggered with the crutch trigger.	HK	TWIICE exoskeleton.
sanz-merodioLowerlimbExoskeletonGait2012	5	17,1,8	2	Rigid PM electric motor		HKA	Can walk, stand-up and sit-down, but how the user can switch is not documented. According to the paper, the user joints angle (goniometer) is controlled instead of the exoskeleton joints.
aphiratsakunBalancingControlAIT2009	None	19?	1		Trajectories are generated offline to keep balance based on ZMP, ankle angles are corrected online based on ground contact point	HKA
farrisPreliminaryEvaluationPowered2011	1	16,1	1	Rigid PM electric motor	Same device and mid+low level as quinteroMethodAutonomousControl2012, but uses direct user input (voice commands) at the high level.	HK	Vanderbilt exoskeleton.
hyunWalkingPropulsionGeneration2019	1,5	18,1	1	Rigid PM electric motor	The modes and steps are triggered with only two buttons on the crutch.	HHK	H-MEX exoskeleton (Hyundai).
arnez-paniaguaAdaptiveControlActuated2019	None	16,1	1	Rigid PM electric motor	Depending on the gait events (detected with FSR in the sole + shank IMU), the target position is adjusted, with a spline to get a smooth transition.	A	Very complicated feedforward for the position controller, with learning adaptive coefficients for the physical model.
chenReferenceJointTrajectories2019	1	1,19	1	Rigid PM electric motor	Pre-recorded trajectories are modified online (only hip angle is modified) to correct COG position based on the deviation of COP from desired value.	HK
Partial assistance
pasinettiAssistedGaitPhase2019	None	4	None	None	The gait phase is estimated with depth cameras on the crutches and a classifier.	None
thongsookC4DecisionTree2019	None	4	None	None	The gait phase is estimated with machine learning (decision tree), from the segments IMUs and feet FSRs.	None
liEstimatingSystemState2011	None	4	None	None	Gait phase recognition by using auto-correlation.	A
baeRealtimeEstimationLower2009	None	11	None	None	Joints torque estimation using encoders, IMUs and instrumented soles, a segments and masses model, and a Kalman filter.	HKA
wangRecognitionGaitPhase2019	None	4	None	None	Deep learning to find the gait phase, from shank IMU, thigh IMU, foot pressure sensors.	None
keehongseoNewAdaptiveFrequency2015	None	3, 9	2	Rigid PM electric motor	"PSAO": modified AFO, then torque look-up table (gait cycle progress -> torque). Speed and slope estimator.	H	Samsung hip exoskeleton (pre-GEMS).
yanNovelAdaptiveOscillatorsbased2015	None	3, 8 - 16,10,14	2,3	SEA	AFO + Impedance control for the hip, FSM + torque/position sequence playback for knee and ankle	HKA	CYBERLEGS exoskeleton, with added knee and ankle (left side only). The high-level state machine is only for the KAFO and is then ignored.
xueAdaptiveOscillatorBasedRobust2019	None	3,9	2	Rigid PM electric motor	AFO (two states only) + pre-defined torque profile + acceleration/gravity/friction compensation.	H
yanOscillatorbasedSmoothRealtime2017	None	3	None	N/A	Describes only the gait phase estimation step.	H	CYBERLEGS exoskeleton.
seoFullyAutonomousHip2016,seoAutonomousHipExoskeleton2017	None	3, 9	2	Rigid PM electric motor	"PSAO": modified AFO, then torque look-up table (gait cycle progress -> torque).	H	GEMS V2 exoskeleton.
yasuharaControlSystemWalking2011	None	3, ???	2	Rigid PM electric motor	AFO + second oscillator + artificial neural network.	H	Honda Stride assist. Since this is a patent, the exact technique is not described.
leeEffectsAssistanceTiming2017	None	3, 9	2	Rigid PM electric motor	"PSAO": modified AFO, then torque look-up table (gait cycle progress -> torque).	H	GEMS V2 exoskeleton.
gamsEffectsRoboticKnee2013	None	13 (11?)	2	Rigid PM electric motor	Partial gravity compensation.	K	For squat movement only.
gamsEffectsRoboticKnee2013	None	17,1,8	2	Rigid PM electric motor	Reference trajectory + spring effect.	K	For squat movement only.
gamsEffectsRoboticKnee2013	None	3,8	2	Rigid PM electric motor	AFO + generation of a compatible sin target trajectory, and spring effect.	K	For squat movement only. The explanations are not clear…
vandijkEvaluationAchillesAnkle2017	None	3,9	2	SEA	AFO + pre-defined torque profile.	A	Impedance changes depending on the progress in the gait cycle.
ishmaelExoProstheticsAssistingAboveKnee2019	None	3,9	2	Rigid PM electric motor	AFO + pre-defined torque profile.	H	Single-side, for an above-knee amputee.
chinimilliHumanLocomotionAssistance2019	3	3, 8	2	Rigid PM electric motor	Machine learning to recognize the activity and reset the AFOs. AFOs to estimate the gait pattern and compute the torque. Attraction to the future position.	H	HeSA exoskeleton.
olivierInvestigationsInfluenceAssistive2016	None	3,9	2	Rigid PM electric motor	AFO + pre-defined torque profile.	H
aguirre-ollingerLearningMuscleActivation2013	None	3,9	2	Rigid PM electric motor	AFO + pre-defined torque profile, obtained by a prior learning phase, where a cyclic movement is performed with EMG measurement.	H
vandijkOptimizationHumanWalking2013	None	3,9	2	Simulation	Plays back the normally observed ankle torque (from a database), the gait phase is obtained with the AFO.	A
ronsseOscillatorbasedAssistanceCyclical2011	None	3,8	2	SEA	AFO, then attracting toward future position (equivalent to impedance control with the time-shifted, AFO-identified trajectory, as target).	H
lenziPoweredHipExoskeletons2013	None	3,9	2	Rigid PM electric motor	AFO + pre-defined torque profile.	H
ruizgarateWalkingAssistanceUsing2016	3	3,9	2	SEA	AFO + pre-defined torque profile.	H	CYBERLEGS exoskeleton. Torque profile generated using dynamic/neural primitives.
unluhisarcikliDesignControlRobotic2011	None	1,8	2	Rigid PM electric motor	Reference trajectory + spring effect for the assisted leg. The sound leg is just instrumented to synchronize to the reference trajectory.	K	Single-sided exoskeleton.
baidenHumanrobotinteractionControlOrthoses2013	None	2	3	Pneumatic	Position control of the impaired leg using the current angle of the sound leg.	K	Single-sided exoskeleton, the master leg set the position of the slave leg.
saccaresNovelHumanEffort	None	11	2	SEA	Estimates accurately the knee torque by using instrumented soles, an IMU on the shank, and the length of the shank.	K
jeongStudyWeightSupport2020	None	11	2	SEA	Estimates approximately the hip/knee torque using a 3 segments and masses model. Also another variant using the CoP with the instrumented sole.	HK
nakamuraControlWearableWalking2005	None	11	2	Rigid PM electric motor	Estimates accurately the knee torque by using instrumented soles, a potentiometer on the ankle, and the length of the shank.	K
yuDesignControlQuasiDirect	None	11	2	Bowden cable	Estimates approximately the knee torque using 3 IMUs (shank, thigh and trunk) and a mass model.	K
zhaoTemplateModelInspired2017	None	11	2	Rigid PM electric motor	Estimates approximately the hip/knee torque using a spring-loaded inverted pendulum, assuming point foot. Requires ground reaction force and CoP position obtained from instrumented treadmill.	HK
liOnlineEstimationHuman2018	None	11	2	N/A	Estimates approximately the hip/knee torque using instrumented soles, joints angles, trunk orientation and a mass model.	HK
youngBiomechanicalComparisonProportional2017	None	16,2	3	Pneumatic	Early stance: pressure proportional to hip angle, mid stance: no pressure, late stance: pressure proportional to ground reaction force, swing: no pressure. Transitions using threshold on the ground force.	H
baeLightweightEfficientPortable2018	None	5,14,3	3	Bowden cable	Torque profile, synchronized with the toe-off measured with the IMU. Position profile to generate the pre-defined torque profile, adjusted online.	A
shorterPortablePoweredAnklefoot2011	None	16	3	Pneumatic	State machine. Transitions using threshold on the feet pressure sensors (two per foot, one in front and one in back).	A
lernerRoboticExoskeletonTreatment2017	None	5,16	2	Rigid PM electric motor	State machine: assisting knee extension with a constant torque, except during early swing. Transition with thresholds on knee angle postion and velocity.	K
malcolmSimpleExoskeletonThat2013	None	4,9	3	Pneumatic	"Algorithm" to estimate the percentage of the gait cycle from heel switches, then on and off at pre-defined progress values.	A	Would be equivalent to a time-based torque profile, triggered with the foot switch.
awadSoftRoboticExosuit2017	None	5,14	3	Bowden cable	Heel strike and toe-off detected with gyroscopes on feet. Approximative force profile, implemented with a position controller and a stiffness model.	A
kannoWalkingAssistiveDevice2015	None	5,16	3	Pneumatic	State machine with transitions triggered by a threshold on the pressure derivative.	HK
lernerUntetheredAnkleExoskeleton2018,lernerAdaptationGaitEnergetics2019	None	5,10	2	Rigid PM electric motor	State machine with transitions triggered by the foot switches.	A	Motors in the back, transmission with bowden cables.
liuAnkleExoskeletonUsing2019	None	5,8	3	Other	A spring is loaded during the gait by a motor, and is released during push-off.	A
jacksonExperimentalComparisonRelative2015	None	5,14	3	Bowden cable	Position trajectory tuned online to get the torque profile, with the desired work.	A
jacksonExperimentalComparisonRelative2015	None	5,14	3	Bowden cable	Position trajectory tuned online to get the torque profile, with the desired average torque.	A
quinlivanAssistanceMagnitudeMetabolic2017	None	5,14	3	Bowden cable	Heel strike detected with gyroscopes on feet. Approximative force profile, implemented with a position controller and a stiffness model.	HA	Constant speed during stance, transparent during swing.
leeAutonomousMultijointSoft2018	None	5,14	3	Bowden cable	Heel strike detected with gyroscopes on feet. Approximative force profile, implemented with a position controller and a stiffness model.	HA	Constant low speed, then stop and finally high speed during stance, transparent during swing.
asbeckBiologicallyinspiredSoftExosuit2013	None	5,14	3	Bowden cable	Position sequence triggered by foot switch, which results in a torque profile. The position trajectory is tuned online to get the right force profile.	HA	Embedded (bulky) control platform, and very nice explanation of guidelines to attach exoskeletons to the human body.
mooneyBiomechanicalWalkingMechanisms2016	None	5,14	3	Bowden cable	Voltage profile during a pre-defined period, triggered some time after the heel strike, detected with the IMU on the shank.	A
kollerComparingNeuralControl2017	None	5,10	3	Pneumatic	Pressure profile triggered with the heel strike. Profile obtained from the previous experiment with proportional EMG amplification.	A
grimmerComparisonAnkleMoment2017	None	5,14	3	Bowden cable	Position control on the cable, optimized over the gait cycles. Controller 1: torque profile triggered by heel strike (ramp position profile). Controller 2: positive power profile triggered by ankle speed zero-crossing (pulse square position profile).	A
leeControllingNegativePositive2016	None	5,14	3	Bowden cable	Position profile synchronized with the zero-crossing of the shank IMU speed, adjusted after each step to get the desired assistive power (negative and positive).	A
yeungDesignExoskeletonAnkle2017	3	5,10	2	Rigid PM electric motor	Action recognition with IMU on the shank. Stance and swing torque profiles triggered with FSR under the feet.	A
font-llagunesDesignControlPilot2020	None	5,14	2	Rigid PM electric motor	Use the IMU to detect the step intention, then apply a pre-defined knee trajectory.	K
dingEffectTimingHip2016	None	5,14	2	Bowden cable	Position profile to generate the pre-defined torque profile (based on stiffness model), adjusted online (scaling). Assists the hip extension.	H
boesFuelEfficiencyPortable2013	None	2?,3	3?	Pneumatic	Control described in liEstimatingSystemState2011 and shorterPortablePoweredAnkleFoot2011	A	"finite state direct event controller", main control design is described in another paper: shorterPortablePoweredAnklefoot2011
boesFuelEfficiencyPortable2013	None	4,9	3?	Pneumatic	Control described in liEstimatingSystemState2011 and shorterPortablePoweredAnkleFoot2011	A	"state estimation control mode", gait phase using a reference trajectory. main control design is described in another paper: liEstimatingSystemState2011
liEstimatingSystemState2011	None	4,9	3?	Pneumatic	Calculates gait cycle progress based on ankle angle and GRF measurements from the beginning of the cycle up to this point and comparing to previously recorded data.	A
zhangHumanintheloopOptimizationExoskeleton2017	None	5,10	2	Bowden cable	Human-in-the-loop optimization of the torque profile.	A
dingIMUbasedIterativeControl2016,karavasAutonomousSoftExosuit2017	None	5,10	2	Bowden cable	Event: max hip flexion detected by IMU.	H	Position trajectory control to do open-loop force control from a stiffness model. Online compensation.
youngInfluencePowerDelivery2017	None	5,10	3	Pneumatic	Torque profile, synchronized with the heel strike with the instrumented treadmill.	H
lewisInvariantHipMoment2011	None	5,10	3	Pneumatic	Fixed square torque (pressure) profile to assist the flexion, synchronized using the 10 last heel strikes.	H
cainLocomotorAdaptationPowered2007	None	2	3	Pneumatic	Pressure in the pneumatic muscle is either max pressure if the foot sensor value if over a certain threshold, or no pressure.	A
xiongMultiarticularPassiveExoskeleton2019	None	5,10	3	Passive	The knee extension (just before heel strike) is damped by elongating a spring, which is then used to assist hip extension.	HK
siviyOfflineAssistanceOptimization2020	None	5,10	3	Bowden cable	IMU to detect heel strike, gait progress is time--based, comparing with the two previous gait cycle duration. Offline force profile, admittance controller to control the cable displacement with a model.	A
millerOptimizingEnergyEconomy2019	None	5,10	2	Bowden cable	Human-in-the-loop optimization of the fixed torque profile, for running.	A
millerOptimizingEnergyEconomy2019	None	8	2	Bowden cable	Passive spring effect, for running.	A	Marginal effect.
kimRealtimeGaitPhase2015	3	1,8	2	Rigid PM electric motor	The gait is recognized (slope, cadence and step length), then a reference trajectory is selected, then PD controller.	K
galleReducingMetabolicCost2017	None	5,10	3	Pneumatic	Pressure profile tuned online to get the torque profile, with the desired average power.	A
kangEffectHipAssistance2019	None	5,10	2	SEA	Foot switches to get the gait phase, pre-defined torque profile.	H
lernerRelationshipAssistiveTorque2017	None	5,10	2	Rigid PM electric motor	Torque sequence, triggered by the foot sensors.	K	Control method only roughly explained.
gasparriVerificationRoboticAnkle2018	None	5,10	2	Rigid PM electric motor	Torque sequence, triggered by the pressure sensor in the forefoot, to detect the late stance and provide push-off.	A
kawamotoVoluntaryMotionSupport2010a	None	5,10,13	2	Rigid PM electric motor	Torque sequence triggered by EMG. Also damping to limit the movement speed, and gravity compensation.	K	HAL-5 exoskeleton. Only the knee is used in this case, but the exoskeleton has more actuated joints.
cardonaALICEConceptualDevelopment2020	None	6	2	Simulation	The controller design is only based on the dynamics of the exoskeleton, the use of the neuromuscular model is not mentioned in the control law.	HK	Uses a different neuromuscular model reported in cardonaBiomechanicalAnalysisLower2019
wuAdaptiveNeuromuscularController2017	None	6	2	Rigid PM electric motor	Controller design is same as dzeladiniEffectsNeuromuscularController2016, only reports experimental results.	HK	LOPES exoskeleton
dzeladiniEffectsNeuromuscularController2016	None	6	2	SEA	Based on Geyer's reflex model, but muscle activation signals also include another component simulating the input from CPGs (using AFO).	A	Achilles exoskeleton
aoMovementPerformanceHuman2017	None	6	2	Rigid PM electric motor	Two controllers are proposed: 1) torque proportional to EMG (LPM in the paper) and 2) muscular activation signal proportional to the EMG (HNM in the paper).	A	Their muscular model is different from that of Geyer.
aoMovementPerformanceHuman2017	None	12	2	Rigid PM electric motor	Two controllers are proposed: 1) torque proportional to EMG (LPM in the paper) and 2) muscular activation signal proportional to the EMG (HNM in the paper).	A
ruizgarateWalkingAssistanceUsing2016	3	3,6	2	SEA	AFO + neuromuscular model with pre-defined activation profile.	H	CYBERLEGS exoskeleton.
yasushiWalkingAssistDevice2009	None	13	2	Rigid PM electric motor	Gravity compensation, the user sits on the device that is an non-antropomorphic exoskeleton.	K	Honda BodyWeight Support.
wangHumanGaitRecognition2019	3	None	None	None	Machine learning to recognize the activity (standing, walking, ascending/descending slope/stairs).
villa-parraControlRoboticKnee2018	3	16,1,8	1	Rigid PM electric motor	sEMG-based intention detection + FSM is used to output desired admittance/speed/trajectory, and the motor is speed controlled	K	High-level controller is detecting "movement intention" rather than movement
liuDevelopmentEnvironmentAwareLocomotion2015	4	None	None	None	IMU and laser distance sensor data are processed based on a decision tree, then fused with EMG+GRF based locomotion mode detection	None	Used with healthy subjects and one amputee with a prosthesis, but the controller is not affecting the prosthesis.
wangTerrainRecognitionImproves2013	4	None	None		Similar to liuDevelopmentEnvironmentAwareLocomotion2015		Used with a healthy subject wearing a passive prosthesis.
zhangPreliminaryDesignTerrain2011	4	None	None		Similar to liuDevelopmentEnvironmentAwareLocomotion2015		Tested with a healthy subject without any prostheses.
carvalhoEnvironmentAwareLocomotionMode2019	4	None	None	None	Detects the terrain (level-terrain, stairs, ramps) based on IR distance sensors	None	Tested with healthy subjects only.
huoFastGaitMode2018	3	16,8,2	2	SEA	"Modes": level walking, stairs ascent/descent, ramp ascent/descent with fuzzy logic detection. Gravity compensation or impedance control for hip/knee.	HK	E-ROWA exoskeleton.
villa-parraKneeImpedanceModulation2017	None	16,8	2	Rigid PM electric motor	Variable impedance control: four states detected with the feet load cells, which act on the stiffness and damping gains.	K
liGaitModeRecognition2013	3	4,10	3	Pneumatic	Thresholds on IMU data used to switch mode and estimate gait cycle progress. Pre-defined torque profile.	A
zhengGaitPhaseDetection2015	3	None	None	None	Capacitive sensors to detect the muscle contraction and recognize the gait pattern, instead of EMG.	None
jangOnlineGaitTask2015	3	None	None	None	Gait task recognition (level walking, stairs ascent/descent) with fuzzy inference system.	H	GEMS exoskeleton.
laschowskiPreliminaryDesignEnvironment	4	None	None	None	Vision-based, deep learning (convolutional neural network) used to detect the terrain.	None	Only detecting level-ground, stair ascent and stair descent. Not implemented on an exoskeleton, only proof of concept.
massalinUserIndependentIntentRecognition2017	4	None	None	None	Activity mode recognition based on depth image data, using machine learning	None	The title only mentions "Prostheses" but the method has not been used in any actual device, and can be equally useful for orthoses and exoskeletons.
varolFeasibilityStudyDepth2016	4	None	None	None	Support vector machine and voting filter used to identify activity mode based on depth camera data	None	The title only mentions "Prostheses" but the method has not been used in any actual device, and can be equally useful for orthoses and exoskeletons.
martinezControllerGuidingLeg2018	None	1,8	2	Rigid PM electric motor	Force field to attract hip and knee angles to a pre-defined elliptic trajectory during swing, but time-invariant ("tunnel"). No torque is provided during stance. The swing trajectory is adjusted after each stance, to adapt to the step length.	HK	Indego exoskeleton.
martinezVelocityFieldBasedControllerAssisting2019	None	1,8	2	Rigid PM electric motor	"Flow controller" to attract hip and knee angles to a pre-defined elliptic trajectory during swing, but time-invariant ("tunnel"). No torque is provided during stance.	HK	Indego exoskeleton.
elzahraawehbiActiveImpedanceControl2017	None	16,8	2	Rigid PM electric motor	Swing detected with FSR. Assist during swing phase, divided in 4 sub-phases. Variable impedance: stiffness and damping different for each subphase.	K
zhangAdmittanceShapingbasedAssistive2019	None	16,8	2	SEA	Admittance control with negative damping and intertia.	HH	Swing/stance detection not explained.
ortliebActiveImpedanceController2018	None	16,8	2	Rigid PM electric motor	Variable impedance control: one stiffness/target for stance, one stiffness/target for swing. Constant damping.	H
aslAssistiveControlStrategy2019	None	16,8	2	Rigid PM electric motor	Force field + flow field to attract hip and knee angles to a pre-defined elliptic trajectory during swing, but time-invariant ("tunnel").	HK
walshAutonomousUnderactuatedExoskeleton2006	None	16,8 + 3	2 + 3	SEA + damper + Passive	Using a state machine. Hip is torque controlled with either constant torque or spring effect. Knee is a damper that can be on or off. Ankle has a spring.	HKA
chinimilliAssessmentHumanDynamic2020	None	8				K
chinimilliAutomaticVirtualImpedance2019	3	4,8	2	SEA	Fuzzy logic for smooth transition between impedance gains.	K
bayonDevelopmentEvaluationNovel2017	2	1,8	2	Rigid PM electric motor	Impedance controller with pre-defined trajectories.	HK	How the EEG is used is not explained.
cardaEfficacyHipFlexion2012	None	None	4	Passive	Elastic band to assist the hip flexion.	H
sylos-labiniEMGPatternsAssisted2014	None	5,1,8	2	Rigid PM electric motor	Impedance controller with pre-defined trajectories, triggered with front + side leaning.	HHK	MINDWALKER exoskeleton.
vandijkEvaluationAchillesAnkle2017	None	3,14	3	SEA	Uses a online-tuned reference trajectory to get a constant spring energy (does not use a torque profile).	A
zhangNRELExo4DoFsWearable2017	None	16,8	2	SEA	Variable impedance (with stiffness, damping and rest angle), 5 gait states, transitions not described.	HH
aubergerPatientMotionUsing2019	3	16,8	3	Other	Damper set for both directions independently, with a state machine.	K	C-brace exoskeleton.
bortoleH2RoboticExoskeleton2015	None	1,8	2	Rigid PM electric motor	Pre-defined trajectory (adjustable speed) and spring effect around this trajectory (adjustable stiffness).	HKA
kerestesAddingSubtractingEnergy2014	None	2	3	Pneumatic	"Phase oscillator" to help the system oscillate. Uses a torque proportional to the sine of the phase angle in the position-speed diagram.	H	No details on the force control (if any).
khazoomDesignControlMultifunctional2019	3	2	3	Other	Uses angle-speed diagram to get the phase. Discriminates between walking and jumping using the phase difference between the two legs. Walking: torque profile. Jumping: impedance.	A	Uses a single motor always spinning full speed, and magnetorheological clutches.
sugarLimitCyclesEnhance2015	None	2	3	Pneumatic	"Phase oscillator" to help the system oscillate. Uses a torque proportional to the sine of the phase angle in the position-speed diagram.	H
sawickiEffectsPoweredAnklefoot2006	None	7	3	Pneumatic	Linear relation between the displacement of the button and the pressure in the ankle actuator.	A
youngBiomechanicalComparisonProportional2017	None	12	3	Pneumatic	Pressure proportional to the EMG value, minus a threshold.	H
sawickiPneumaticallyPoweredKneeanklefoot2009	None	12	3	Pneumatic	Two variants tested: pressure proportional to the EMG value (for both antagonists), and the same but the flexor is inhibited by the extensor.	KA
ferrisImprovedPoweredAnkle2006	None	12	3	Pneumatic	Proportional EMG control with extensor inhibiting the flexor.	A
kollerComparingNeuralControl2017	None	12	3	Pneumatic	Pressure proportional to the EMG value. The gain adapts automatically (over the last 50 strides) such that the peak EMG correspond to the max pressure.	A
creaControllingRoboticHip2019	None	3,12	2	SEA	Torque proportional to the capacitance measured at the shank. This is active only during a pre-defined period of the gait cycle, identified with the AFO.	H	CYBERLEGS exoskeleton.
guiElectromyographyDrivenProgressiveAssistasNeeded2020,guiPracticalAdaptiveMethod2019	None	12	2	Rigid PM electric motor	Joint torque estimated from EMG. EMG-torque relation continuously estimated during swing with a kinematic model.	K	The exoskeleton is hip-knee, but only the knee is used.
fernandesEMGbasedMotionIntention2019	None	12	2	SEA	Torque proportional to muscles activation, using 2 gains for 2 muscles (flexor and extensor).	K
graziGastrocnemiusMyoelectricControl2018	None	12	2	SEA	Torque proportional to muscles activation, but with a delay tuned manually for each user.	H
xuKneeExoskeletonAssistive2019	None	5,10	2	Rigid PM electric motor	Event detected with IMU and classifier: Heel strike, Heel Off and Toe Off. They trigger a damping profile (HS) or torque profile (HO and TO).	K
cainLocomotorAdaptationPowered2007	None	12	3	Pneumatic	Pressure proportional to the EMG value. The gain is such that half the peak EMG with no assistance gives the full pressure.	A	The pneumatic actuator has a bandwith of 2.4 Hz.
panizzoloMetabolicCostAdaptations2019	None	5,14	3	Bowden cable	Torque sequence, triggered with the max hip angle with an IMU.	H
mccainMechanicsEnergeticsPoststroke2019	None	12	3	Pneumatic	Pressure proportional to the EMG value and the treadmill speed. The gain adapts automatically (over the last 5 strides) such that the peak EMG correspond to the max pressure.	A
kinnairdMedialGastrocnemiusMyoelectric2009	None	12	3	Pneumatic	Pressure proportional to the EMG value, gain set manually such that the max EMG correspond to the max pressure.	A
vandijkOptimizationHumanWalking2013	None	12	2	Simulation	Torque proportional to the soleus activation.	A
durandauVoluntaryControlWearable2019	None	12	2	Rigid PM electric motor	Joint torque estimated from EMG, using a musculo-skeletal model optimized with a calibration procedure.	KA	H2 exoskeleton.
kawamotoPowerAssistSystem2002	None	12	2	Rigid PM electric motor	Proportional EMG control: torque = difference between flexor and extensor activity.	HK	HAL-3 exoskeleton.
gurrietVariableAssistanceLower2019	None	1,5,8 OR 5,14,8	1,2	Rigid PM electric motor	Predefined trajectory triggered by foot contact, impedance control to allow some freedom	HK (actually HKA, but the focus of control is on HK)	Its impedance control strategy is a specific method named "virtual guide filter"
nagarajanIntegralAdmittanceShaping2016	None	8	2	Rigid PM electric motor	The admittance behavior of the exoskeleton is manipulated using a torque control law	H
duDesignEnvironmentAwareAdaptive2012	3?	None	None	Irrelevant (Prosthesis)	A combination of EMG signals and ground reaction forces is used to detect locomotion mode	K	Used on a prosthesis, but can be used for exoskeletons for people with remaining muscle functionality
krauszDepthSensingImproved2015	4	None	None	Irrelevant (Prosthesis)	2D Image and depth (from Kinect) are used to detect a staircase and its features		The title mentions prosthesis, but it has not been used on a device and the method is not limited to prostheses
krauszRecognitionAscendingStairs2015	4	None	None	Irrelevant (Prosthesis)	2D image is used to detect staircase and its features		The title mentions prosthesis, but it has not been used on a device and the method is not limited to prostheses
kyeongRecognitionWalkingEnvironments2019	3	None	None	None	Machine learning on the EMG data of the legs to estimate tasks (walking, stairs ascent/descent, ramp ascent/descent) and gait phase.	None
liuVisionAssistedAutonomousLowerLimb2019	4	?	?	?	2D image and depth are used to detect terrain, a decision is then made based on this information plus the state of the device and safety contraints	?
zhaoRealTimeStairsGeometric2018	4	None	None	None	2D image and depth are used to detect staircase and its features	None	Just proof of concept experiments without any exoskeletons
wangDesignControlMINDWALKER2015	1,3	16,8 (1?)	2	SEA	Pushbuttons are used to initiate/stop walking, stepping is initiated by the user shifting weight, FSM-based variable impedance control is used to generate joint torque commands	HK
mcdaidBrainControlledRobotic2013	2	1?	1?	?	EEG signals are decoded (Adjacent Narrow Band Filter algorithm) to identify user's intention, then the desired motion is applied to the exoskeleton	K
igamiDevelopmentAdaptiveGait2019	None	5,10 + 2	2	Rigid PM electric motor	First part of stance: torque proportional to GRF. Other parts: pre-defined torque profile.	HK
kangRealTimeNeuralNetworkBased2019	None	4,9	2	SEA	Using a neural network to get the gait phase, then uses a pre-defined torque profile.	H
barazeshBiarticularPassiveExosuit2020	None	8	4	Passive	Springs linking approximately the lower trunk and the shank.	HK
dinataliDesignEvaluationSoft2019	None	16,8	4	Passive	Spring with a controllable clutch. Spring effect activated during stance.	HK
xieKneebracedEnergyHarvester2019,xieUnpoweredFlexibleLower2019	None	8	3	Passive	Assists the knee with negative power only, and harvest energy at the same time. Generator + spring in parallel with the knee.	K
lovrenovicDevelopmentTestingPassive2019	None	13	4	Passive	Looks like the Honda Bodyweight support, but passive.	K	Similar to the Honda Bodyweight support, but passive.
collinsReducingEnergyCost2015	None	5,10	4	Passive	Spring, clutch and ratchet mechanisms.	A
nasiriReducingEnergyCost2018	None	8	4	Passive	Only a torsional spring between the two legs.	H
nuckolsUltrasoundImagingLinks2020	None	8	4	Passive	Only a spring in parallel if the achilles tendon. Useful for the elderly who lost the normal stiffness.	A
farrisElasticAnkleExoskeletons2013	None	8	4	Passive	Only a spring in parallel if the achilles tendon. Tested with hopping.	A
taherifarAssistivecompliantControlWearable2018	None	1,8	2	SEA	Desired impedance is updated online based on the contribution level of the user (assist-as-needed)	HK	Geyer's neuromuscular model is used instead of the human for simulations
baeGaitRehabilitationStrategy2012	None	17,1,8 + ?	2	Rigid PM electric motor	Force field + torque profile optimization to get the desired trajectory over several gait cycles.	K
xieWireropedrivenExoskeletonAssist2019	None	?	1	Pulling cable + spring return	For hemiplegia subjects, movement of the healthy side is recorded by motion capture and then applied to the affected side. Active assistance only for swing flexion, extension assistance through passive spring.	HK	Most of the control details are not explained.
zhaExoskeletonBalanceAssistance2019	None	?	2	Rigid PM electric motor	Assistance only in case of loss of balance. Assistance torque provided to hip based on a fuzzy logic function of a balance metric ("degree of single step balance")	H	The assistance torque baseline is derived based on an inverted pendulum model of the human+exo
limSimulatingGaitAssistance2017	None	5,10 ?	2	Simulation	Event-driven torque controller for the hip joint, simulated in conjunction with the reflex-based neuromuscular model acting as the human limb.	H	The control method is not very relevant, this paper is cited as an example of using the reflex-based neuromuscular model to simulate the human limb's behavior.
zhangExperimentalComparisonTorque2015	None	6	2		Compares several low-level torque control methods, and uses some mid-level controllers (including Geyer's reflex-based controller) to generate the desired torques. Mid-level control is not the focus of the paper though.	A	Can probably be mentioned in the low-level section.
Ignored:
longOnlineSparseGaussian2017
gonzalez-vargasJointStiffnessModulation2017

## Sheet: Alphabetically Sorted
Citation ref	High-level	Mid-level	Low-level	Actuator	Description	Application	Joints	Device name	Remarks
aguilar-sierraDesignControlHybrid2015	None	MYO+IMP	POS	Rigid PM electric motor + (Pneumatic + Bowden Cable)	Each joint is actuated with the combination of a motor+harmonic drive and a pair of antagonist pneumatic muscles connected to the joint via Bowden cables. Joint torques are estimated from EMG signals, then converted to a desired movement based on an admittance function.	Partial assistance	HK		It is not clear how the admittance parameters are determined. The device is stationary.
aguirre-ollingerLearningMuscleActivation2013	None	AFO-TPR	OLT	Rigid PM electric motor	AFO + pre-defined torque profile, obtained by a prior learning phase, where a cyclic movement is performed with EMG measurement. Open-loop torque with position control and stiffness model.	Partial assistance	H
akiyamaEffectsExoskeletalGait2020	None	EVT-FSM+TBP-TPR	OLT	Rigid PM electric motor	Predefined torque patterns applied as a function of gait phase % (time since heel strike divided by mean duration of two previous steps). If the joint starts moving in the opposite direction of the torque, the torque is not applied anymore.	Partial assistance	HK	MALO	The main focus of the paper is studying the effect of exoskeleton assistance on recovery from tripping, rather than how it affects normal gait.
alaouiUsingGenericUpperBody2020	MOV	IMP-LNP-PPR	POS	Rigid PM electric motor	Upper body movements that occur before the initiation of gait are used to detect the intention of the user to start walking. Stop command with a button.	Full mobilization	HKA	Atalante
aoMovementPerformanceHuman2017	None	MYO	OLT	Rigid PM electric motor	Torque proportional to EMG (LPM in the paper).	Partial assistance	A
aoMovementPerformanceHuman2017	None	NMM	OLT	Rigid PM electric motor	Hill-type muscle model excited by a muscular activation signal proportional to the EMG (HNM in the paper).	Partial assistance	A		The muscular model is different from that of Geyer.
aphiratsakunBalancingControlAIT2009	None	BAL	POS	Rigid PM electric motor	Trajectories are generated offline to keep balance based on ZMP, ankle angles are corrected online based on ground contact point	Full mobilization	HKA
arazpourEffectKneeAnkle2013	None	EVT-LNP-TPR	OLT	Rigid PM electric motor	When the load cell under the healthy foot is fully loaded, exoskeleton starts playing a torque profile for the swing phase. It is locked in stance.	Partial assistance	K		There are many unclear/contradictory parts in the paper. According to Fig. 2 the joint is always in torque control mode, but according to the text it is position-locked in stance. Also does not mention how the low-level torque control is implemented, but most probably it's open-loop.
arnez-paniaguaAdaptiveControlActuated2019	None	EVT-TBP-PPR+FSM	POS	Rigid PM electric motor	Depending on the gait events (detected with FSR in the sole + shank IMU), the target position is adjusted, with a spline to get a smooth transition.	Partial assistance	A		Very complicated feedforward for the position controller, with learning adaptive coefficients for the physical model.
asbeckBiologicallyinspiredSoftExosuit2013	None	EVT-LNP-TPR	ITT	Bowden cable	Position sequence triggered by foot switch, which results in a torque profile. The position trajectory is tuned online to get the right force profile.	Partial assistance	HA		Embedded (bulky) control platform, and very nice explanation of guidelines to attach exoskeletons to the human body.
aslAssistasneededControlScheme2017	None	IMP-LNP-PPR-ZCT	OLT/CLT	Rigid PM electric motor	The torque command is calculated based on a nonlinear PD control law with an error deadzone (to allow some freedom around the desired trajectory) and an adaptive feedforward compensation term.	Partial assistance	K	TTI-Knuckle1	The details of the low-level torque control method are not explained. Also the desired trajectory used for the experiments is a simple sinusoidal signal rather than human gait trajectories.
aslAssistiveControlStrategy2019	None	ZCT	OLT	Rigid PM electric motor	Force field + flow field to attract hip and knee angles to a pre-defined elliptic trajectory during swing, but time-invariant ("tunnel").	Partial assistance	HK
aubergerPatientMotionUsing2019	MOV	EVT-FSM-ZCT	PME	Other	Damper set for both directions independently, with a state machine.	Partial assistance	K	C-Brace (ottobock)
awadSoftRoboticExosuit2017, awadWalkingFasterFarther2020	None	EVT-TBP-TPR	ITT	Bowden cable	Heel strike and toe-off detected with gyroscopes on feet. Approximative force profile, implemented with a position controller and a stiffness model.	Partial assistance	A		The control algorithm is not completely described in this paper, but two other similar papers are cited. In those two papers, the controller is updating on a step-by-step basis and the gait cycle duration is estimated by averaging previous gait cycle times.
baeGaitRehabilitationStrategy2012	None	IMP-LNP-PPR-ZCT+FJD	CLT	SEA	Force field around desired trajectory + gait-cycle-iterative corrections ("learning") based on the position error in the previous gait cycle to guide the joint along the desired trajectory over several gait cycles.	Partial assistance	K
baeLightweightEfficientPortable2018	None	EVT-LNP-TPR	ITT	Bowden cable	Torque profile, synchronized with the toe-off measured with the IMU. Position profile to generate the pre-defined torque profile, adjusted online.	Partial assistance	A
baeRealtimeEstimationLower2009	None	JTE	None	None	Gait-phase-dependent joints torque estimation based on a segments and masses model with inverse dynamics. Uses encoders, IMUs and instrumented soles + a Kalman filter for joint velocity approximation. The paper only involves torque approximation, no output is applied to the user.	Partial assistance	HKA
baidenHumanrobotinteractionControlOrthoses2013	None	FJI	OLT	Pneumatic	Compliant position control of the impaired leg using the current angle of the sound leg. Open loop torque controller and model-based pressure controller.	Partial assistance	K		Single-sided exoskeleton, the master leg set the position of the slave leg. Only works for sit-to-stand.
banalaGravityBalancingLegOrthosis2006, agrawalAssessmentMotionSwing2007	None	FJI	PAS	Passive	Using a specially designed parallelogram mechanism and two springs, gravity torque at the hip and knee is compensated (adjustable between 0-100%) during swing, such that any leg configuration is almost in static equilibrium.	Partial assistance	HK	GBO
banalaRobotAssistedGait2008	None	?-PPR-ZCT	CLT	Rigid PM electric motor	Time-invariant tunnel around a desired path, which is obtained from interpolation between the patient's pre-training gait and that of a healthy subject. A constant-stiffness virtual spring guides the leg back toward the tunnel when diverged. There is also an assisting force tangent to the path, but the details are not described. It is also not mentioned if there is any synchronization or not.	Partial assistance	HK	ALEX
barazeshBiarticularPassiveExosuit2020	None	ZCT	PAS	Passive	Springs linking approximately the lower trunk and the shank.	Partial assistance	HK
bayonDevelopmentEvaluationNovel2017	BCI	IMP-LNP-PPR-ZCT	OLT	Rigid PM electric motor	Impedance controller with pre-defined trajectories.	Partial assistance	HK		How the EEG is used is not explained.
belfortePneumaticActiveGait2001	None	MAN-LNP-PPR	PME	Pneumatic	Movements are controlled by a state machine, the speed is limited with hardware flow regulators, and the movement ends with a Reed relay.	Full mobilization	HK
beylSafeCompliantGuidance2011,beylSafeCompliantGuidance2009,beylDesignControlLower2009	None	EVT-TBP-PPR	POS+PME	Pneumatic	Gait cycle percentage is calculated based on heel-strike detection and a moving average gait cycle duration. A reference trajectory (which is recorded from the same subject in passive mode) is played back accordingly. The inherent compliance of the pneumatic muscles is utilized to allow for some deviations from the reference trajectory. For position control, a method named proxy-based sliding mod…	Partial assistance	K	KNEXO
bingjingHumanRobotInteractive2019	None	IMP-LNP-PPR-ZCT	POS	Pneumatic	An admittance control is used to modify the desired trajectory (pre-recorded healthy gait with imposed timing) based on the interaction torque with the user. The admittance parameters are adapted online using reinforcement learning.	Partial assistance	HK		There is also a purely position-controlled mode in which the admittance control is not active, for what the authors label as "passive" rehabilitation, but this mode is not taken into account in the classification since it is not the main result of the paper.
blayaAdaptiveControlVariableimpedance2004	None	EVT-FSM-ZCT	CLT	SEA	From heel strike to mid-stance, the stiffness is incremented if foot slap is detected from GRF analysis. From mid-stance to toe off, zero impedance is applied to let the subject perform powered plantarflexion. During swing, some desired stiffness and damping are set based on the gait speed range.	Partial assistance	A
boehlerDesignImplementationTest2008	None	EVT-FSM-(PPR-ZCT)/PPR	CLT/POS	SEA	Stance phase is divided into 5 subphases. Velocity control during early and late stance, impedance control during mid-stance. The reference trajectory used for impedance control is not specified.	Partial assistance	A
boesFuelEfficiencyPortable2013	None	OTP-TPR	OLT	Pneumatic	Uses the gait phase estimate from liEstimatingSystemState2011, and some ranges of the gait phase assists in one direction (plantar/dorsi flexion).	Partial assistance	A		There is also another method used for comparison.
bortoleH2RoboticExoskeleton2015	None	IMP-LNP-PPR-ZCT	CLT	Rigid PM electric motor	Pre-defined trajectory (adjustable speed) and spring effect around this trajectory (adjustable stiffness).	Partial assistance	HKA
bougrinatDesignDevelopmentLightweight2019	None	EVT-TBP-TPR	OLT	Bowden cable	Pre-defined parabolic torque profile applied at 43% of gait cycle, obtained from FSR.	Partial assistance	A
cainLocomotorAdaptationPowered2007	None	FJI	PME	Pneumatic	Pressure in the pneumatic muscle is either set to max if the toe pressure sensor value is over a certain threshold, or no pressure.	Partial assistance	A
cainLocomotorAdaptationPowered2007	None	MYO	PME	Pneumatic	Pressure proportional to the EMG value. The gain is such that half the peak EMG with no assistance gives the full pressure.	Partial assistance	A		The pneumatic actuator has a bandwith of 2.4 Hz.
cardaEfficacyHipFlexion2012	None	ZCT	PAS	Passive	Elastic band to assist the hip flexion.	Partial assistance	H
cardonaALICEConceptualDevelopment2020	None	IMP-LNP-PPR	POS	Simulation	Uses a neuromechanical model to calculate human joint torques and adaptive PD control to improve the tracking performance of the joint angle controllers.	Partial assistance	HK		Uses a different neuromuscular model reported in cardonaBiomechanicalAnalysisLower2019
carvalhoEnvironmentAwareLocomotionMode2019	TER	None	None	None	Detects the terrain (level-terrain, stairs, ramps) based on IR distance sensors	N/A	None		Tested with healthy subjects only.
chenAdaptiveControlStrategy2018	None	EVT-AFO-PPR-ZCT	CLT	SEA	7 discrete phases, detected based on IMU data. The gait cycle progression is estimated with adaptive frequency oscillators, and an impedance control is applied around a desired trajectory for each phase. The level of assistance in each phase is determined based on the RMS error from the reference trajectory over the last 5 steps.	Partial assistance	K		The type of actuator and low-level controller are not explicitly mentioned, but from the information in the paper it seems that an actuator with a spring element has been used for torque control.
chenDynamicBalanceGait2018	None	BAL	POS	Simulation	Full mobilization with auto-adjustment of the step length to keep the balance. CoM position has to be known.	Full mobilization	HKA		Probably unfeasible in practise.
chenHipkneePassiveExoskeleton2020	None	ZCT	PAS	Passive	Using a passive mechanism with springs and clutches ("clutch time-sharing control"), energy is stored during the negative work phase of the knee and released to assist the hip.	Partial assistance	HK		US patent.
chenReferenceJointTrajectories2019	MUI	BAL	POS	Rigid PM electric motor	Pre-recorded trajectories are modified online (only hip angle is modified) to correct COG position based on the deviation of COP from desired value.	Full mobilization	HK
chinimilliAutomaticVirtualImpedance2019	MOV	???-FSM-PPR-ZCT	CLT	SEA	Fuzzy logic does gait state detection and activity recognition (level/uphill/downhill walking). An impedance is then given according to these states, with a fixed reference angle for each phase.	Partial assistance	K		Unilateral knee exoskeleton.
chinimilliHumanLocomotionAssistance2019	MOV	AFO-PPR-ZCT	OLT	Rigid PM electric motor	Machine learning to recognize the activity and reset the AFOs. AFOs to estimate the gait pattern and compute the torque. Attraction to the future position.	Partial assistance	H	HeSA
choiRobustSemisynchronousBCI2020	BCI	IMP-LNP-PPR?	POS?	Not specified	Transitions between walking, sit-to-stand and stand-to-sit are triggered according to the EEG signals of the user performing successive blinking.	Full mobilization	HK	RoboWear 10
choiWalkONSuitMedalist2017	MUI	IMP-LNP-PPR-ZCT	OLT	Rigid PM electric motor	Pre-recorded trajectories, the gains of the position regulator are not the same for swing and stance.	Full mobilization	HK	WalkON
collinsReducingEnergyCost2015	None	EVT-FSM-ZCT	PAS	Passive	Spring, clutch and ratchet mechanisms. Spring only engaged during stance using a mechanism (no electronics involved).	Partial assistance	A
creaControllingRoboticHip2019	None	MYO+AFO	CLT	SEA	Torque proportional to the capacitance measured at the shank. This is active only during a pre-defined period of the gait cycle, identified with the AFO.	Partial assistance	H	CYBERLEGS
delafuenteRobustPhaseOscillator2020	None	FJI	CLT	SEA	The controller calculates hip assistance torque as a function of the instantaneous angle and velocity of the hip. The frequency of movement is also required to calculate the torques, but it is not clear how this value is obtained/selected. Most probably a constant value is imposed, since it is claimed that the controller does not require frequency estimation.	Partial assistance	H	HeSa
del-amaHybridTherapyWalking2015	None	(MAN+EVT)-FSM-PPR-ZCT	POS	Rigid PM electric motor	Force field around a nominal path, with a changing field strength depending on stance/swing. A fixed value is applied in stance, but in swing an iterative value is used that is updated after each gait cycle based on the maximum flexion angle achieved during the previous cycle (which is assumed to be an indicator of subject's contribution level). The output torques are then input to an admittance …	Partial assistance	K	Kinesis	The paper also explains a FES controller that works parallel with the exoskeleton, but the FES controller is not inlcuded in this review.
dinataliDesignEvaluationSoft2019	None	EVT-FSM-ZCT	PAS	Passive	3 gait phases determined with FSR in the soles. Spring with a controllable clutch. Spring effect activated during stance.	Partial assistance	HK
dingEffectTimingHip2016,dingIMUbasedIterativeControl2016,karavasAutonomousSoftExosuit2017	None	EVT-TBP-TPR	ITT	Bowden cable	Position profile to generate the pre-defined torque profile (based on stiffness model), adjusted online (scaling). Assists the hip extension. Using max hip flexion as event.	Partial assistance	H
dollarDesignQuasipassiveKnee2008	None	EVT-FSM-ZCT	PME	Other	Heel strike to estimate the gait phase. Transparency during most of the gait cycle, except just after the heel strike where the motor is blocked, so that the spring can store and give back energy.	Partial assistance	K
donatiLongTermTrainingBrainMachine2016	BCI	IMP-LNP-PPR	POS	Rigid PM electric motor	BMI control with 3 actions: "walk", "stop", and "kick".	Full mobilization	HHKA?	Santos-Dumont
duDesignEnvironmentAwareAdaptive2012	MOV+TER	None	None	Irrelevant (Prosthesis)	A combination of EMG signals and ground reaction forces is used to detect locomotion mode, information about the terrain is also used to augment the detection.	N/A	K		Used on a prosthesis, but can be used for exoskeletons for people with remaining muscle functionality
durandauVoluntaryControlWearable2019	None	NMM	CLT	Rigid PM electric motor	Joint torque estimated from EMG, using a musculo-skeletal model optimized with a calibration procedure.	Partial assistance	KA	H2	H2 exoskeleton.
duschau-wickePathControlMethod2010,duschau-wickePatientDrivenCooperativeGait2009	None	EVT-LNP-PPR-ZCT	CLT	Irrelevant (Stationary)	A time-invariant tunnel around a desired path guides the joints toward the tunnel when they go out, with a stiffness proportional to the amount of divergence from the tunnel. When inside the tunnel, a support torque is provided to help move along the tunnel. A time-based "moving wall" also ensures the subject does not go too slowly or too fast. Heel strike triggers the start of the trajectory.	Partial assistance	HK	Lokomat	Although tested with Lokomat, the method is applicable to mobile exoskeletons.
dzahirDevelopmentBodyWeight2013	None	IMP-LNP-PPR	POS	Pneumatic	Desired pneumatic muscle length is calculated based on the joint angles from a reference trajectory with imposed timing, then a PID controller is used to drive the pneumatic muscles to this length.	Full mobilization	HK		The focus is mostly on the low-level position control technique used for pneumatic muscles.
dzeladiniEffectsNeuromuscularController2016	None	EVT-FSM-NMM	CLT	SEA	Based on Geyer's reflex model, but muscle activation signals also include another component simulating the input from CPGs (using AFO). The CPG component was not used in experimental tests.	Partial assistance	A	Achilles
ekelemPreliminaryAssessmentVariable2015	None	EVT-LNP-PPR-ZCT	OLT	Rigid PM electric motor	Steps triggered by leaning to the front. Pre-recorded trajectories to ascend and descend stairs. However, damping on the swing/stance leg for ascending/descending instead of rigid position control, to finish the movement and accomodate for variable step height.	Full mobilization	HK	Vanderbilt
elliottBiomechanicsEnergeticsHuman2013	None	EVT-FSM-ZCT	PAS	Other	A clutch either leaves the joint free, or connects it to a spring during heel strike until toe-off.	Partial assistance	K		No details on the state machine.
elzahraawehbiActiveImpedanceControl2017	None	EVT-FSM-ZCT	OLT	Rigid PM electric motor	Swing detected with FSR. Assist during swing phase, divided in 4 sub-phases. Variable impedance: stiffness and damping different for each subphase.	Partial assistance	K
esquenaziReWalkPoweredExoskeleton2012	MUI	EVT-LNP-PPR	POS	Rigid PM electric motor	A watch to select the mode, then the steps are triggered with the trunk tilt.	Full mobilization	HK	ReWalk (ReWalk Robotics)
farkhatdinovAnticipatoryDetectionTurning2017	MOV	N/A	N/A	N/A	The orientation of the head and the upper body are used to detect the intention to turn while walking. Two methods are proposed, one based on the pelvis orientation with a simple threshold, and the other based on head orientation using k-means clustering.	Partial assistance	N/A		An active exoskeleton was used in the experiments but the only focus of this paper was the detection of turning.
farrisElasticAnkleExoskeletons2013	None	ZCT	PAS	Passive	Only a spring in parallel with the achilles tendon. Tested with hopping.	Partial assistance	A
farrisPreliminaryEvaluationPowered2011	MUI	MAN-LNP-PPR	POS	Rigid PM electric motor	Same device and mid+low level as quinteroMethodAutonomousControl2012, but uses direct user input (voice commands) at the high level.	Full mobilization	HK	Vanderbilt
fernandesEMGbasedMotionIntention2019	None	MYO	CLT	SEA	Torque proportional to muscles activation, using 2 gains for 2 muscles (flexor and extensor).	Partial assistance	K
ferrisImprovedPoweredAnkle2006, kaoShorttermLocomotorAdaptation2010	None	MYO	OLT	Pneumatic	Proportional EMG control with extensor inhibiting the flexor.	Partial assistance	A
font-llagunesDesignControlPilot2020	None	EVT-LNP-PPR	POS	Rigid PM electric motor	Use the IMU to detect the step intention, then apply a pre-defined knee trajectory.	Partial assistance	K
gagnonLocomotorTrainingUsing2018	MUI	MAN-LNP-PPR	POS	Rigid PM electric motor	Position control with two triggering modes. FirstStep: steps triggered by the therapist. ActiveStep: steps triggered by the user.	Full mobilization	HK	Ekso GT (Ekso Bionics)
gagnonLocomotorTrainingUsing2018	MUI	EVT-LNP-PPR	POS	Rigid PM electric motor	Position control with ProStep triggering mode: lateral weight-shifting to trigger the steps.	Full mobilization	HK	Ekso GT (Ekso Bionics)
galleReducingMetabolicCost2017	None	EVT-TBP-TPR	ITT	Pneumatic	Pneumatic actuator pressure profile tuned online to get the torque profile, with the desired average power. Timing from footswitches.	Partial assistance	A
gamsEffectsRoboticKnee2013	None	JTE	OLT	Rigid PM electric motor	Partial gravity compensation, using a single mass model and the knee angle.	Partial assistance	K		For squat movement only.
gamsEffectsRoboticKnee2013	None	IMP-LNP-PPR-ZCT	OLT	Rigid PM electric motor	Reference trajectory + spring effect.	Partial assistance	K		For squat movement only.
gamsEffectsRoboticKnee2013	None	AFO-PPR-ZCT	OLT	Rigid PM electric motor	AFO + generation of a compatible sin target trajectory, and spring effect.	Partial assistance	K		For squat movement only. The explanations are not clear…
gaoSmartTerrainIdentification2020	MOV	None	None	None	"Terrain" (level/uphill/downhill) is detected based on user's EMG and GRF data using machine learning methods (SVM). No exoskeleton involved.	Partial assistance	None
gasparriVerificationRoboticAnkle2018	None	EVT-TBP-TPR	OLT	Rigid PM electric motor	Torque sequence, triggered by the pressure sensor in the forefoot, to detect the late stance and provide push-off.	Partial assistance	A
ghoshKinematicDesignEvaluation2020	None	FJI	PAS	Passive	A 1-DoF six-bar linkage is used to couple the movement of knee and ankle, constraining them to move in the trajectory of a normal person.	Partial assistance	KA
gofferEnhancedSafetyGait2014	MUI	EVT-LNP-PPR	POS	Rigid PM electric motor	A watch to select the mode, then the steps are triggered with the trunk tilt and the load on the correct foot.	Full mobilization	HK	ReWalk (ReWalk Robotics)
gongBPNNBasedRealTimeRecognition2019	MOV	N/A	N/A	N/A	Locomotion mode (standing, level walking, ramp ascending/descending, stair ascending/descending) is detected online with neural networks based on thigh IMU data.	Partial assistance	H		The focus of the paper is only locomotion mode detection. Although the exoskeleton also has an active assistance mode, the details are not discussed.
gonzalez-vargasJointStiffnessModulation2017	None	IMP-LNP-PPR-ZCT	CLT	SEA	Pre-defined trajectory with compliance. Online adjustment (tacit learning) of the torque to decrease the interaction force.	Partial assistance	A		The tacit learning reduces the interactions forces, but it also means that the assistance decreases...
graziGastrocnemiusMyoelectricControl2018	None	MYO+AFO	CLT	SEA	Torque proportional to muscles activation, only between 20% and 60% in gait cycle, but with a delay tuned manually for each user. Gait phase obtained with AFO fed with feet pressures.	Partial assistance	H	CYBERLEGS
greggControlTheoreticApproach2010	None	JTE	None	None	Stance ankle torque is calculated based on a simplified model of human gait (the compass gait model) so as to compensate the effect of gravity on the body center of mass assumed to be at the hip.	Partial assistance	A		Only theoretical controller design and disucssions, there are no experiments or simulations.
griffinSteppingForwardExoskeletons2017	MUI	MAN-LNP-PPR	POS	Rigid PM electric motor	A tablet and joystick on the crutch to select the mode, then then steps are triggered with the crutch trigger.	Full mobilization	HKA	Mina V2
grimmerComparisonAnkleMoment2017	None	EVT-TBP-TPR	ITT	Bowden cable	Position control on the cable, optimized over the gait cycles. Controller 1: torque profile triggered by heel strike (ramp position profile). Controller 2: positive power profile triggered by ankle speed zero-crossing (pulse square position profile).	Partial assistance	A
guiElectromyographyDrivenProgressiveAssistasNeeded2020,guiPracticalAdaptiveMethod2019	None	MYO	OLT	Rigid PM electric motor	Joint torque estimated from EMG. EMG-torque relation continuously estimated during swing with a kinematic/mass thigh/shank model.	Partial assistance	K		The exoskeleton is hip-knee, but only the knee is used.
guiOnlineBraincomputerInterface2015	BCI	IMP-LNP-PPR	POS	Rigid PM electric motor	BMI control with 4 commands: stop, normal walk, acceleration, deceleration.	Full mobilization	HK
gurrietVariableAssistanceLower2020	None	IMP-LNP-PPR-ZCT	OLT	Rigid PM electric motor	Predefined trajectory triggered by foot contact, "tunnel" impedance control to allow some freedom.	Partial assistance	HK (actually HKA, but the focus of control is on HK)		Its impedance control strategy is a specific method named "virtual guide filter". Variable assistance is only provided to selected joints (sagittal hip & knee), the rest are rigid position controlled and the ankle angle is generated online to keep the foot always flat. Highlighted paper PDF on NAS.
haribFeedbackControlExoskeleton2018, gurrietRestoringLocomotionParaplegics2018	None	IMP-LNP-BAL	POS	Rigid PM electric motor	Full mobilization with balance. "humanoid-type" advanced trajectory generation, out of scope for this review. Trajectories are then manually tuned for each subject and adapted online based on foot contact information.	Full mobilization	HHHKAA	Atalante (Wandercraft)
hassanFeasibilitySynergyBasedExoskeleton2018,hassanExoskeletonRobotControl2012	None	FJI	POS	Rigid PM electric motor	Instantaneous desired joint angles on the paretic leg are calculated as a function of the nonparetic joint angles and crutch angle, based on synergies extracted from gait data of healthy people. The desired angles are then realized using PD control with phase-dependent gains (swing/stance).	Partial assistance	HK	HAL
haufeHumanintheloopOptimizationMultijoint	None	EVT?-LNP-PPR	?	?	Torque profile optimized with human-in-the-loop optimization, parameters are strength and duration.	Partial assistance	K	MyoSuit (MyoSwiss)
haufeHumanintheloopOptimizationMultijoint	None	ZCT	PAS	Passive	Hip flexion assisted with a simple spring .	Partial assistance	H	MyoSuit (MyoSwiss)
hiankaikwaDevelopmentIHMCMobility2009	None	?-LNP-PPR	POS	SEA	Trajectories are recorded from healthy people walking in the exoskeleton, and then played back for full mobilization. Only sagittal hip & knee.	Full mobilization	HK	IHMC Mobility assist
hidayahGaitAdaptationUsing2020	None	PPR-ZCT	CLT	Bowden cable	Force field around a nominal 2D ankle position trajectory, with normal and tangential components. The target point on the nominal trajectory at each time is taken to be the one closest to the current position.	Partial assistance	HK	C-ALEX
huangAdaptiveGaitPlanning2020	None	?-LNP-PPR	None	Simulation	Target point for the swing foot in uphill walking is calculated as a function of CoM height and the swing trajectory is generated using the dynamical movement primitives method. Target calculation is improved with reinforcement learning to increase balance and decrease the weight borne by crutches in simulations.	Full mobilization	HK		The paper only addresses swing trajectory generation and optimization in simulation, without discussing how the steps are triggered or what happens during stance. The trajectory generation process still needs an initial reference trajectory, but it is not mentioned how this initial reference is obtained.
huoFastGaitMode2018	MOV	JTE+ZCT	CLT	SEA	"Modes": level walking, stairs ascent/descent, ramp ascent/descent with fuzzy logic detection. Gravity compensation with a shank/thigh/trunk segments model.	Partial assistance	HK	E-ROWA
hussainControlRoboticOrthosis2013,hussainCustomizedRobotAided2013,hussainRobustNonlinearControl2013	None	IMP-LNP-PPR	CLT+PME	Pneumatic	A model-based trajectory-tracking position controller is used in the mid-level, which generates torque commands. However, the applied torques (and thus the compliance of the exoskeleton) is regulated by setting the supply pressure of the pneumatic actuators to achieve a desired stiffness.	Partial assistance	HK
hussainIntrinsicallyCompliantRobotic2012	None	IMP-LNP-PPR	POS	Pneumatic	A model-based proportional controller is used to track the desired joint trajectories.	Partial assistance	HK		The device has more DoF, but other than sagittal hip and knee, the rest are passive.
hyunWalkingPropulsionGeneration2019	MUI	MAN-LNP-PPR-ZCT	OLT	Rigid PM electric motor	The modes and steps are triggered with only two buttons on the crutch. Trajectory generator with double support phase, then impedance controller.	Full mobilization	HHK	H-MEX (Hyundai)
igamiDevelopmentAdaptiveGait2019	None	EVT-FSM-TPR+FJI	OLT	Rigid PM electric motor	First part of stance: torque proportional to GRF. Other parts: pre-defined torque profile.	Partial assistance	HK
ikeharaDevelopmentClosedfittingtypeWalking2011	None	EVT-FSM-TPR+(PPR-ZCT)	CLT	SEA	Gait phase is detected based on heel and toe force sensors. Target torque is calculated as the weighted sum of pre-recorded trajectory and torque profile PD controller outputs.	Partial assistance	KA		The details of how the gait state/phase is determined from the pressure sensor outputs is not explained.
ishmaelExoProstheticsAssistingAboveKnee2019	None	AFO-TPR	OLT	Rigid PM electric motor	AFO + pre-defined torque profile.	Partial assistance	H		Single-side, for an above-knee amputee.
jacksonExperimentalComparisonRelative2015	None	EVT-TBP-TPR	ITT	Bowden cable	Position trajectory tuned online to get the torque profile, with the desired work.	Partial assistance	A
jacksonExperimentalComparisonRelative2015	None	EVT-TBP-TPR	ITT	Bowden cable	Position trajectory tuned online to get the torque profile, with the desired average torque.	Partial assistance	A
jangOnlineGaitTask2015	MOV	None	None	None	Gait task recognition (level walking, stairs ascent/descent) with fuzzy inference system.	Partial assistance	H	GEMS (Samsung)
jeongStudyWeightSupport2020	None	JTE	CLT	SEA	Estimates approximately the hip/knee torque for squatting using a 3 segments model only considering the upper-body weight, based on the CoP and vertical CoM deviations from standing still. Also pure vertical weight compensation as a comparison.	Partial assistance	HK
kagawaGaitPatternGeneration2009	None	IMP-LNP-PPR	POS	Rigid PM electric motor	Online gait trajectory generation to change step length and foot clearance.	Full mobilization	HKA	WPAL	Interested concept that the trajectory makes the CoM go forward, during "pre-swing", to avoid falling backward.
kagawaHumanInterfaceStride2009	None	EVT-LNP-PPR	POS	Rigid PM electric motor	A step is triggered by the feet load cells. The stride length adapts automatically to the estimated displacement of the intrumented walker.	Full mobilization	HKA	WPAL
kangEffectHipAssistance2019	None	EVT-TBP-TPR	CLT	SEA	Foot switches to get the gait phase, pre-defined torque profile.	Partial assistance	H
kangRealTimeNeuralNetworkBased2019	None	MLP-TPR	CLT	SEA	Using a neural network to get the gait phase, then uses a pre-defined torque profile.	Partial assistance	H
kannoWalkingAssistiveDevice2015	None	EVT-FSM-TPR	PME	Pneumatic	State machine with transitions triggered by a threshold on the pressure derivative.	Partial assistance	HK
kaoInvariantAnkleMoment2010	None	MYO	PME	Pneumatic Artificial Muscles	Plantar flexion torque is provided proportional to soleus EMG.	Partial assistance	A		Was in Zotero already. Might have already been cited in another paper.
kaoShorttermLocomotorAdaptation2010	None	MYO	OLT	Pneumatic	Proportional myoelectric control relating plantarflexion assistance torque to soleus EMG.	Partial assistance	A		The main focus of the paper is reporting the clinical test outcomes, there's very little discussion about the controller.
karavasTeleImpedanceBasedStiffness2013	None	NMM-ZCT	CLT	SEA	EMG signals and joint angles are fed to a musculoskeletal model that calculates joint stiffness and joint torque. The calculated torque is mapped to reference joint angle, and impedance control is used to calculate the final torque command.	Partial assistance
karunakaranNovelUserControl2020	None	DJU	POS	Rigid PM electric motor	Each foot is linked to the ipsilateral hand with a pole, with a handle equipped with a multi-axis force sensor. With admittance control, the user can control the foot position with the hands. The joints are position-controlled.	Full mobilization	HHKAA		An empty half-scale model was considered (it was not worn by the participants).
kawamotoPowerAssistSystem2002	None	MYO	OLT	Rigid PM electric motor	Proportional EMG control: torque = difference between flexor and extensor activity.	Partial assistance	HK	HAL-3 (Cyberdyne)
kawamotoVoluntaryMotionSupport2010	None	EVT-TBP-TPR+ZCT+JTE	OLT	Rigid PM electric motor	Torque sequence triggered by EMG. Also damping to limit the movement speed, and gravity compensation.	Partial assistance	K	HAL-5 (Cyberdyne)	Only the knee is used in this case, but the exoskeleton has more actuated joints.
keehongseoNewAdaptiveFrequency2015	None	AFO-TPR	OLT	Rigid PM electric motor	"PSAO": modified AFO, then torque look-up table (gait cycle progress -> torque). Speed and slope estimator.	Partial assistance	H	Samsung hip exoskeleton (pre-GEMS).
kerestesAddingSubtractingEnergy2014	None	FJI	PME	Pneumatic	"Phase oscillator" to help the system oscillate. Uses a torque proportional to the sine of the phase angle in the position-speed diagram.	Partial assistance	H		No details on the force control (if any).
khazoomDesignControlMultifunctional2019	MOV	ASP-TPR+FJI	PME	Other	Uses angle-speed diagram to get the phase. Discriminates between walking and jumping using the phase difference between the two legs. Walking: torque profile. Jumping: impedance-like function relating ankle torque to shank angle.	Partial assistance	A		Uses a single motor always spinning full speed, and magnetorheological clutches.
kimAnalysisAssistanceCharacteristics2013	None	MYO	PME	Pneumatic Artificial Muscles	Muscle stiffness is measured using a sensor and when the stiffness is above a certain threshold, PAM is activated to assist knee extension.	Partial assistance	K		The control strategy is very crude and only tested for squatting.
kimRealtimeGaitPhase2015	MOV	EVT-FSM-PPR-ZCT	OLT	Rigid PM electric motor	The gait is recognized (slope, cadence and step length) with foot pressure and FSM, then a reference trajectory is selected, then PD controller.	Partial assistance	K
kimReducingMetabolicRate2019,kimAutonomousPortableSoft2018	MOV	EVT-TBP-TPR	ITT	Bowden cable	Walking/running is differentiated with a classifier, then using the max hip flexion event to sync a torque profile.	Partial assistance	H
kimuraAssistiveMethodThat2019	None	EVT-FSM-ZCT	PME	Pneumatic	Impedance (stiffness + damping) for the stance, and another for the swing. Also two impedances for standing up.	Partial assistance	HK		Exoskeleton not actually built, so not tested. Needs force plates.
kinnairdMedialGastrocnemiusMyoelectric2009	None	MYO	PME	Pneumatic	Pressure proportional to the EMG value, gain set manually such that the max EMG correspond to the max pressure.	Partial assistance	A
kollerComparingNeuralControl2017	None	EVT-TBP-TPR	PME	Pneumatic	Pressure profile triggered with the heel strike. Profile obtained from the previous experiment with proportional EMG amplification.	Partial assistance	A
kollerComparingNeuralControl2017	None	MYO	PME	Pneumatic	Pressure proportional to the EMG value. The gain adapts automatically (over the last 50 strides) such that the peak EMG corresponds to the max pressure.	Partial assistance	A
kollerLearningWalkAdaptive2015	None	MYO	OLT	Pneumatic	Proportional myoelectric control with an adaptive proportional gain that is iteratively updated during each stride in order to produce the maximum exoskeleton torque at the maximum EMG amplitude (averaged over the last 50 strides). Assistance is only applied in plantarflexion. The commanded force is approximately realized by regulating the pressure of the pneumatic muscles.	Partial assistance	A
krauszDepthSensingImproved2015	TER	N/A	N/A	Irrelevant (Prosthesis)	2D Image and depth (from Kinect) are used to detect a staircase and its features	N/A	N/A		The title mentions prosthesis, but it has not been used on a device and the method is not limited to prostheses
krauszRecognitionAscendingStairs2015	TER	N/A	N/A	Irrelevant (Prosthesis)	2D image is used to detect staircase and its features	N/A	N/A		The title mentions prosthesis, but it has not been used on a device and the method is not limited to prostheses
kyeongRecognitionWalkingEnvironments2019	MOV	None	None	None	Machine learning on the EMG data of the legs to estimate tasks (walking, stairs ascent/descent, ramp ascent/descent) and gait phase.	Partial assistance	None
laiHIPKNEEControlGait2013	None	FJI	POS	Rigid PM electric motor	Swing knee angle reference is calculated as a function of the angle and angular velocity of hip. Knee is locked during stance. There is a second method that uses a state machine to differentiate knee flexion and knee extension phases in swing, but the details are not given.	Partial assistance	K		Requires a link between FJI and POS in the diagram. Low-quality paper.
laschowskiPreliminaryDesignEnvironment	TER	None	None	None	Vision-based, deep learning (convolutional neural network) used to detect the terrain.	N/A	None		Only detecting level-ground, stair ascent and stair descent. Not implemented on an exoskeleton, only proof of concept.
leeAutonomousMultijointSoft2018	None	EVT-TBP-TPR	ITT	Bowden cable	Heel strike detected with gyroscopes on feet. Approximative force profile, implemented with a position controller and a stiffness model.	Partial assistance	HA		Constant low speed, then stop and finally high speed during stance, transparent during swing.
leeBraincontrolledExoskeletonCascaded2017	BCI+TER	IMP-LNP-PPR	POS	Rigid PM electric motor	BCI-controlled state machine + 3D camera & ultrasonic sensors + 3 basic actions (turn left/right, walk front).	Full mobilization	HKA	Rex (Rex Bionics)	Rex exoskeleton with added BCI.
leeControllingNegativePositive2016	None	EVT-TBP-TPR	ITT	Bowden cable	Position profile synchronized with the zero-crossing of the shank IMU speed, adjusted after each step to get the desired assistive power (negative and positive).	Partial assistance	A
leeDevelopmentSoftExosuit2020	None	FSM-TPR	CLT	Bowden cable	Gait state obtained with the load cells. Fixed knee extension torque during single support stance.	Partial assistance	K
leeEffectsAssistanceEarly2020	None	EVT-TBP-TPR	CLT	Rigid PM electric motor	Time-based torque profile synchronized with the toe-off event. Estimate the cycle duration with the 5 last durations.	Partial assistance	K
leeEffectsAssistanceTiming2017	None	AFO-TPR	OLT	Rigid PM electric motor	"PSAO": modified AFO, then torque look-up table (gait cycle progress -> torque).	Partial assistance	H	GEMS V2 (Samsung)
leeEndogenousControlPowered2017	BCI	IMP-LNP-PPR	POS	Rigid PM electric motor	Uses EEG to trigger the steps of the exoskeleton.	Full mobilization	HKA	Rex (Rex Bionics)	REX exoskeleton with EEG. The exact actions that are triggered are not clear.
leePowerAssistControl2002	None	MYO + EVT-FSM-PPR-ZCT	OLT	Rigid PM electric motor	Muscle activity amplification (torque proportional to flexor and extensor EMG difference) + impedance control with different impedance parameters depending on stance/swing	Partial assistance	K	HAL-3
lenziPoweredHipExoskeletons2013	None	AFO-TPR	CLT	Rigid PM electric motor	AFO + pre-defined torque profile.	Partial assistance	H	ALEX II
lernerRelationshipAssistiveTorque2017	None	EVT-FSM-TPR	OLT	Rigid PM electric motor	Torque sequence, triggered by the foot sensors and knee encoder.	Partial assistance	K		Control method only roughly explained.
lernerRoboticExoskeletonTreatment2017	None	EVT-FSM-TPR	OLT	Rigid PM electric motor	State machine: assisting knee extension with a constant torque, except during early swing. Transition with thresholds on knee angle position and velocity.	Partial assistance	K
lernerUntetheredAnkleExoskeleton2018,lernerAdaptationGaitEnergetics2019	None	EVT-LNP-TPR	CLT	Bowden cable	Smooth torque profile triggered by the foot switches.	Partial assistance	A		Motors in the back, transmission with bowden cables.
lewisInvariantHipMoment2011	None	EVT-TBP-TPR	PME	Pneumatic	Fixed square torque (pressure) profile to assist the flexion, synchronized using the 10 last heel strikes.	Partial assistance	H
liEstimatingSystemState2011	None	OTP	None	None	Gait phase recognition by using cross-correlation between a window of sensor data and a reference model. Two other methods are also proposed but only as comparisons: one based on minimizing the squared error between the current values of sensor data and the reference model, and the other based on the time since last heel-strike normalized by gait period (averaged from reference data). A fourth me…	Partial assistance	A		This was not used to control the actuation. Called "CC" in the paper.
liGaitModeRecognition2013	MOV	EVT-LNP-TPR	PME	Pneumatic	Thresholds on IMU data used to switch gait mode (level walking/stairs ascent/descent) and estimate gait cycle progress. Pre-defined torque profile.	Partial assistance	A
liGaitModificationImproving2020	None	PPR	None	Simulation	Joint angles are calculated online as a function of instantaneous crutch angle, based on "walking synergies" obtained from data of healthy subjects walking with crutches. Stance hip angle is replaced with a value calculated based on an inverted pendulum model (online).	Full mobilization	HK		Only trajectory generation is addressed and validation is limited to simulation.
liHumanCooperativeControlWearable2020	None	PPR-ZCT	OLT	Rigid PM electric motor	Nominal trajectories for stair climbing are generated offline to ensure stability based on ZMP. A tunnel is defined around the nominal trajectories; assistance torque is only applied when outside of the tunnel. When inside the tunnel, the exoskeleton only compensates its own inertia.	Partial assistance	HK
limDelayedOutputFeedback2019	None	FJD	OLT	Rigid PM electric motor	The assistance torque is computed as the delayed difference of the sine of the hip angles.	Partial assistance	H	GEMS V3? (Samsung)
limDevelopmentRealtimeGait2017	None	FSM	None	None	The "gait phase" is computed from the position of the CoP of the stance foot, using 4 load cells under each foot. Actually, the continuous gait phase is not computed, but four gait states can be identified.	Partial assistance	None
limEventdrivenControlAchieve2015,limSimulatingGaitAssistance2017	None	EVT-TBP-TPR+FSM	OLT	Rigid PM electric motor	Knee movement estimated from movement primitives and hip angles. Use kinematic gait events to split the gait in 4 phases. Using the opposite leg to determine the parameters of the torque profile.	Partial assistance	H	GEMS (Samsung)
liOnlineEstimationHuman2018	None	JTE	None	N/A	Estimates approximately the hip/knee torque using instrumented soles, joints angles, trunk orientation and a mass model.	Partial assistance	HK
liuAnkleExoskeletonUsing2019	None	EVT-FSM-ZCT	PME	Other	A spring is loaded during the gait by a motor, and is released during push-off.	Partial assistance	A
liuDevelopmentEnvironmentAwareLocomotion2015	TER	N/A	N/A	None	IMU and laser distance sensor data are processed based on a decision tree, then fused with EMG+GRF based locomotion mode detection	N/A	None		Used with healthy subjects and one amputee with a prosthesis, but the controller is not affecting the prosthesis.
liuRealTimeLocomotionMode2020	MOV	EVT-FSM-(PPR-ZCT)/(TPR)	CLT	Rigid PM electric motor	First based on a threshold on segment angular velocities, standing or ambulation is detected. Movement is further divided into level walking (LW), stair ascent (SA) and descent (SD) using support vector machine. Swing: zero torque control in all modes, stance: damping in LW and SD, torque assistance in SA.	Partial assistance	K
liuVisionAssistedAutonomousLowerLimb2019	TER	IMP-LNP-PPR	POS	Rigid PM electric motor	2D image and depth are used to detect terrain, a decision is then made based on this information plus the state of the device and safety contraints	Full mobilization	HK
liZhangDynamicsBased2018, liTrackingControlKnee2017, liTrackingControlKnee2017a	None	IMP-LNP-PPR	POS	Rigid PM electric motor	The focus of the paper is on the low-level controller for tracking the position profile. A model-based controller with time-varying parameters is used for this purpose. A pre-recorded trajectory with imposed timing is played back.	Partial assistance	K		The experiment does not involve walking but repeated knee exercises.
longOnlineSparseGaussian2017	MOV	MLP-PPR	POS	Rigid PM electric motor	Gaussian progress regression to estimate the user intent and the gait trajectory.	Partial assistance	K
lopesAssistasneededImpedanceControl2020	None	(PPR+FSM)-ZCT	CLT	Rigid PM electric motor	Impedance control with a nominal reference trajectory, with variable impedance depending on gait phase. Gait phase is detected based on foot angular velocity.	Partial assistance	A
lovrenovicDevelopmentTestingPassive2019	None	BWS	PAS	Passive	Similar to Honda Bodyweight support, but passive.	Partial assistance	K		Similar to the Honda Bodyweight support, but passive.
macleanEnergeticsWalkingRobotic2019	None	EVT-FSM-ZCT	?	?	State machine and "virtual spring". Probably variable impedance.	Partial assistance	K		Control poorly documented.
malcolmSimpleExoskeletonThat2013	None	EVT-TBP-TPR	PME	Pneumatic	"Algorithm" to predcit the stride time from heel switches and thus estimate the percentage of the gait cycle, then turns pneumatic muscles on and off at pre-defined progress values to assist plantarflexion (different on times but fixed off time at around toe off).	Partial assistance	A		Would be equivalent to a time-based torque profile, triggered with the foot switch.
mancholaImpedancebasedBackdrivabilityRecovery2019	None	IMP-LNP-PPR	POS	Rigid PM electric motor	First an admittance controller is used to achieve transparent behavior, and using this controller trajectories are recorded. The recorded trajectories are then played back in position control mode.	Partial assistance	HK	AGoRA	Only the mode based on position control is taken into account for the classification of the mid-level controller, since the admittance controller is not used as an "assistive" controller, but only for transparency and recording of trajectories.
mankalaPassiveSwingAssistive2007	None	PPR-ZCT	PAS	Passive	2 torsional springs are added around hip and knee joints, their equilibrium angle and stiffnesses are calculated from an optimization based on a passive dynamical model of walking to obtain periodic gait.	Partial assistance	HK
martinezControllerGuidingLeg2018	None	EVT-FSM-PPR-ZCT	OLT	Rigid PM electric motor	Force field to attract hip and knee angles to a pre-defined elliptic trajectory during swing, but time-invariant with a width around the trajectory ("tunnel"). No torque provided during stance and the user is free to move the leg. Swing trajectory is adjusted after each stance, to adapt to the step length (only the first point of the swing trajectory is changed to the joint angles at the end of s…	Partial assistance	HK	Indego (Parker-Hannifin)
martinezSingleJointImplementationFlow2020	None	EVT-FSM-ZCT+FJI	OLT	Rigid PM electric motor	Stance/swing detection with FSR at the heel. Stance: fixed stiffness and damping. Swing "velocity flow controller" using hip and knee angle as input, but considering only the knee as output.	Partial assistance	K
martinezVelocityFieldBasedControllerAssisting2019	None	ZCT	OLT	Rigid PM electric motor	"Velocity flow controller" to attract hip and knee angles to a pre-defined elliptic trajectory during swing, but time-invariant ("tunnel"). The final joint torque is obtained by simulating viscosity of the flow field (torque = damping * speed difference). No torque is provided during stance.	Partial assistance	HK	Indego (Parker-Hannifin)
martiniGaitTrainingUsing2019	None	EVT-LNP-TPR	OLT/CLT	N/A	Pre-defined torque profiles applied in a time-based manner, starting at the point of max. hip flexion.	Partial assistance	H	APO	Details of the actuators and the low-level torque control method are not given.
massalinUserIndependentIntentRecognition2017	TER	None	None	None	Activity mode recognition based on depth image data, using machine learning	N/A	None		The title only mentions "Prostheses" but the method has not been used in any actual device, and can be equally useful for orthoses and exoskeletons.
maUserAdaptiveAssistanceAssistive2018	None	EVT-FSM-LNP-PPR-ZCT	OLT	Rigid PM electric motor + magnetorheological brake	Discrete gait states are detected based on GRF and relative positions of the feet. The discrete level of assistance is determined with a fuzzy expert system according to the number of abnormal transitions between the gait states detected in real-time. The reference trajectory is adapted online by linearly interpolating between the angles at the start of each gait phase and the normative joint ang…	Partial assistance	K	AKB
mccainMechanicsEnergeticsPoststroke2019	None	MYO	PME	Pneumatic	Pressure proportional to the EMG value and the treadmill speed. The gain adapts automatically (over the last 5 strides) such that the peak EMG correspond to the max pressure.	Partial assistance	A
mcgrathSinglestrideExposurePulse2019	None	EVT-TBP-TPR	CLT	Rigid PM electric motor	Heel-strike detected by instrumented treadmill to synchronize the Gait Cycle percentage (based on the average GC duration from last 6 strides), and a pre-defined torque pulse is applied at a certain point.	Partial assistance	HK	ALEX II	The purpose of this paper is more to look at the effects of applying torque pulses rather than really assisting the subject in an optimal way. However, since the same idea can be used for an assistive controller, it was included in the database.
mckinleyDESIGNLIGHTWEIGHTASSISTIVE2014	MUI	MAN-LNP-PPR	POS	Rigid PM electric motor	The modes and steps are triggered with only two buttons on the crutch.	Full mobilization	HK	Steven/Phoenix (SuitX)	The knee does not have its own motor and is coupled to the hip joint with a clutch. Using only two buttons would not allow additional modes.
mooneyBiomechanicalWalkingMechanisms2016	None	EVT-LNP-PPR	POS	Other	Voltage profile (=> ~speed) during a pre-defined period, triggered some time after the heel strike, detected with the IMU on the shank.	Partial assistance	A
morimotoExtractionLatentKinematic2012	None	FJI	None	Simulation	Future joint angles are predicted from EMG signals, PD torque control is used to drive the joints to the predicted angles.	Partial assistance	H	XoR	The control strategy is not validated properly. Should probably be ignored. Highlighted PDF on NAS.
nagarajanIntegralAdmittanceShaping2016	None	ZCT	OLT	Rigid PM electric motor	The admittance behavior of the exoskeleton is manipulated using a torque control law. The goal is to maximize admittance of the full system (exo + leg), to minimize the muscles power. The exo then has negative impedance.	Partial assistance	H
nakagawaShorttermEffectClosefitting2020	None	EVT-LNP-TPR	OLT/CLT	Rigid PM electric motor	Heel-strike and toe-off events are detected with pressure sensors to synchronize, a torque profile is then applied to assist at toe-off and during swing.	Partial assistance	A	RE-Gait	The exact type of low-level torque controller (open/closed-loop) is not specified.
nakamuraControlWearableWalking2005	None	JTE	OLT	Rigid PM electric motor	Estimates accurately the knee torque by using instrumented soles, a potentiometer on the ankle, and the length of the shank. Based on a multi-segment dynamic model of the human body.	Partial assistance	K	Wearable Walking Helper-II
nakamuraRealizingModelbasedWearable2005	None	JTE	OLT	Rigid PM electric motor	Similar to nakamuraControlWearableWalking2005, but also includes inertia compensation terms (due to rotation and coriolis terms) in compensation torques.	Partial assistance	K	Wearable Walking Helper-KH	Actuation: DC motor + power screw (prismatic actuator)
nasiriReducingEnergyCost2018	None	ZCT	PAS	Passive	Only a torsional spring between the two legs.	Partial assistance	H
neuhausDesignEvaluationMina2011	MUI	MAN-LNP-PPR	POS	Rigid PM electric motor	A "control operator" sends high-level signals using a MIDI controller, recorded trajectories are played back in position control mode.	Full mobilization	HK	Mina	Very similar to hiankaikwaDevelopmentIHMCMobility2009, implemented on different hardware.
norrisEffectAugmentedPlantarflexion2007	None	FJI	PME	Pneumatic Artificial Muscles	Plantar flexion assistance is provided during push-off, which is detected based on foot angular velocity.	Partial assistance	A		No details are provided about the control algorithm, only a short qualitative explanation.
nuckolsUltrasoundImagingLinks2020	None	ZCT	PAS	Passive	Only a spring in parallel with the achilles tendon. Useful for the elderly who lost the normal stiffness.	Partial assistance	A
olivierInfluenceAssistiveHip2017	None	AFO-TPR	OLT	Rigid PM electric motor	AFO + pre-defined torque profile.	Partial assistance	H
ortliebActiveImpedanceController2018	None	EVT-FSM-ZCT	OLT	Rigid PM electric motor	Variable impedance control: one stiffness/target for stance, one stiffness/target for swing. Constant damping.	Partial assistance	H
panizzoloMetabolicCostAdaptations2019	None	EVT-TBP-TPR	ITT	Bowden cable	Torque sequence, triggered with the max hip angle with an IMU.	Partial assistance	H
parkHingeFreeNonRestrictiveLightweight2020	None	EVT-(LNP/TBP?)-TPR	CLT	Bowden cable	Gait events are detected based on foot IMUs, continuous gait phase is estimated based on these events and a pre-defined knee extension assistance torque profile is applied. Several torque profiles have been generated to deliver power at certain points in the gait cycle (inspired by biological knee power profiles) or to apply a fixed torque over the entire stance phase.	Partial assistance	K		It is not clear whether gait events are converted to continuous gait phase percentage based on a fixed cycle duration assumption (LNP), or the average GC duration over the last GCs (TBP).
parriRealTimeHybridLocomotion2017	MOV	N/A	N/A	N/A	2-step recognition of activity mode: first based on the relative angle of the two hips, static/dynamic activity type is detected (static: the two angles are symmetric, dynamic: the two angles are out of phase). In the static group, modes are recognized based on thresholds on hip angle. In the dynamic mode, the decision is based on fuzzy logic from hip angles and GRF data.	Partial assistance	H		An active exoskeleton was used in the experiments but the only focus of this paper was the locmotion mode recognition.
pasinettiAssistedGaitPhase2019	None	MLP	None	None	The gait phase is estimated with depth cameras on the crutches and a classifier.	Full mobilization	None
penaFeasibilityOptimalEMGdriven2019	None	IMP-LNP-PPR-ZCT	CLT	SEA	An adaptive impedance control scheme is used, which updates the stiffness so as to minimize a cost function composed of position error and exoskeleton torque.	Partial assistance	K		The first half of the paper investigates methods for approximating subject's joint stiffness and torque from EMG signals, but these methods are not used in the controller.
pengSEMGbasedTorqueEstimation2015	None	FJI	OLT/CLT?	N/A	Biological torques at each instant are calculated using trained artificial neural networks taking EMG and joint angle/speed signals as inputs. The same torque is applied by the exoskeleton.	Partial assistance	HK	iLeg	No details about the actuators and the low-level torque control method are mentioned. Even though a cycling task is used rather than gait, the control method is equally applicable to walking.
prattRoboKneeExoskeletonEnhancing2004	None	FJI	CLT	SEA	Required knee torque is estimated as the static torque resulting from GRF, and then is applied with an amplification factor.	Partial assistance	K	RoboKnee (IHMC)
qiuExoskeletonOnlineLearning2020	None	AFO-PPR	None	None	Smooth joint angle trajectories are predicted with oscillators based on dynamical movement primitives, using measured joint angles and GRF data.	Partial assistance	HK		It is also suggested to feed the predicted joint trajectories into a multi-segment model and calculate required joint torques using inverse dynamics, but this part is not implemented in the paper.
quinlivanAssistanceMagnitudeMetabolic2017	None	EVT-TBP-TPR	OLT	Bowden cable	Heel strike detected with gyroscopes on feet. Approximative force profile, implemented with a position controller and a stiffness model.	Partial assistance	HA		Constant speed during stance, transparent during swing.
quinteroMethodAutonomousControl2012,quinteroPoweredLowerLimb2011	MOV	EVT-FSM-PPR	POS	Rigid PM electric motor	Intention detection (leaning toward the front, etc.), then position control with predefined profiles.	Full mobilization	HK	Vanderbilt
rajasekaranAdaptiveWalkingAssistance2015	None	IMP-LNP-PPR-ZCT	CLT	Rigid PM electric motor	Impedance control composed of a stiffness component only, with a fixed reference trajectory and imposed timing. The stiffness value is changed online using a state machine such that the stiffness is increased when the position tracking error is too high, decreased when the position tracking error and interaction forces are low, and kept constant otherwise.	Partial assistance	HKA	H1	The details of the low-level force/torque control are not clear, but the most plausible method seems to be a closed-loop force controller using the interaction force sensor feedback.
renFastParameterizedGait2020	BCI+TER	IMP-LNP-PPR	POS	Rigid PM electric motor	Trajectory generated with a basic balance model, given the position, width and height of the obstacle.	Full mobilization	HK		I don't think they are actually using BCI and a depth camera. I can't believe that.
ronsseOscillatorbasedAssistanceCyclical2011	None	AFO-PPR-ZCT	CLT	SEA	AFO, then attracting toward future position (equivalent to impedance control with the time-shifted, AFO-identified trajectory, as target).	Partial assistance	H
ruizgarateWalkingAssistanceUsing2016	MOV	AFO-TPR	CLT	SEA	AFO + pre-defined torque profile.	Partial assistance	H	CYBERLEGS	Torque profile generated using dynamic/neural primitives.
ruizgarateWalkingAssistanceUsing2016	MOV	AFO-NMM	CLT	SEA	AFO + neuromuscular model with pre-defined activation profile.	Partial assistance	H	CYBERLEGS
saccaresNovelHumanEffort	None	JTE	CLT	SEA	Estimates accurately the knee torque by using instrumented soles, an IMU on the shank, and the length of the shank.	Partial assistance	K	iT-Knee
salmeronUNTETHEREDELECTROPNEUMATICEXOSUIT	None	EVT-FSM-ZCT	PME	Pneumatic	Spring effect during stance (actuator pressurized heel strike, but then no airflow), dorsiflexion torque during swing (vacuum).	Partial assistance	A
santosStepModelingSafe2019	TER	IMP-LNP-PPR	POS	Rigid PM electric motor	Uses a RGB-D camera to recognize a step to step on, or to step over.	Full mobilization	HK		The exoskeleton is not fully built, so no tests are performed.
sanz-merodioLowerlimbExoskeletonGait2012	?	IMP-LNP-PPR	POS	Rigid PM electric motor	Pre-defined reference trajectories (foot locus) are modified online based on the difference between the expected and actual external force on the exoskeleton.	Full mobilization	HKA	ATLAS (Marsi Bionics)	Can walk, stand-up and sit-down, but how the user can switch is not documented. According to the paper, the user joints angle (goniometer) is controlled instead of the exoskeleton joints.
sasakiDevelopmentPneumaticLower2013	None	FJI	PME	Pneumatic	Pressure in the joints of the stance leg, no assistance for swing leg.	Partial assistance	HKA		Very unclear paper.
sawickiEffectsPoweredAnklefoot2006	None	DJU	PME	Pneumatic	Linear relation between the displacement of a button and the pressure in the ankle actuator.	Partial assistance	A
sawickiPneumaticallyPoweredKneeanklefoot2009	None	MYO	PME	Pneumatic	Two variants tested: pressure proportional to the EMG value (for both antagonists), and the same but the flexor is inhibited by the extensor.	Partial assistance	KA
schradeBioinspiredControlJoint2017	None	NMM	None	Simulation	"Central pattern generator" and neuromuscular model to set stiffness and torque, with joints angles and ground contact information.	Partial assistance	HK		Did not seem successful. Varileg exoskeleton.
schradeDevelopmentVariLegExoskeleton2018	MUI	MAN-LNP-PPR+ZCT	POS+PME	Rigid PM electric motor	Normal position control for hip, position control + variable stiffness for knee.	Full mobilization	HK	Varileg
seoFullyAutonomousHip2016,seoAutonomousHipExoskeleton2017	None	AFO-TPR	OLT	Rigid PM electric motor	"PSAO": modified AFO, then torque look-up table (gait cycle progress -> torque).	Partial assistance	H	GEMS V2 (Samsung)
shamaeiDesignEvaluationQuasiPassive2014	None	EVT-FSM-ZCT	PAS	Other	FSM fed with heel and toe foot switches, knee speed sign and timing. The spring is engaged or not depending on the gait state.	Partial assistance	K
shorterModelingControlAnalysis2012	None	EVT-FSM-(PPR/TPR)	POS/OLT	Pneumatic	Position control right after heel strike to prevent foot slap, plantarflexion torque assistance during stance, position control to prevent foot drop in swing. Gait events are detected using 2 GRF sensors under each foot.	Partial assistance	A	PPAFO	The details of the state machine are not explained, and no real walking tests have been done.
shorterPortablePoweredAnklefoot2011,boesFuelEfficiencyPortable2013	None	EVT-FSM-TPR	OLT	Pneumatic	State machine. Transitions using threshold on the feet pressure sensors (two per foot, one in front and one in back). Dorsiflexion torque at heel strike and toe-off, no assist foot flat, plantarflexion torque at heel off.	Partial assistance	A		Called "finite state direct event controller" (DE) in boesFuelEfficiencyPortable2013.
sierraAdaptableRoboticPlatform2020	None	EVT-FSM-ZCT	OLT/CLT	Rigid PM electric motor	Discrete gait events are detected based on IMU and GRF data, then variable impedance control is applied according to the gait phase.	Partial assistance	HK		Reference trajectories used for the impedance controller are not explained. Also the exact type of low-level torque controller (open/closed-loop) is not specified.
simpsonConnectingLegsSpring2019	None	ZCT	PAS	Passive	Elastic "exotendon" linking the two feet. Used for running.	Partial assistance	N/A		Not really an exoskeleton.
siviyOfflineAssistanceOptimization2020	None	EVT-TBP-TPR	CLT	Bowden cable	IMU to detect heel strike, gait progress is time-based, comparing with the two previous gait cycle durations. Offline force profile. Admittance controller to correct the cable speed with a model.	Partial assistance	A
sridarEvaluatingImmediateBenefits2020	None	EVT-FSM-TPR	PME	Other	An inflatable actuator is used to assist knee extension only during late swing, with a constant pressure calculated as a function of average knee angle during swing. Timing of the assistance is customized offline for each subject based on prior measurements.	Partial assistance	K		They use special inflatable actuators made of heat-sealed thermoplastic polyurethane (TPU) with a circular cross-section encased in fabric.
strausserDevelopmentTestingHuman2011	MUI	EVT-LNP-PPR	POS	Rigid PM electric motor	IMU + load cells on the crutches and load cells in the feet, to trigger the steps automatically.	Full mobilization		eLegs
sugarLimitCyclesEnhance2015	None	ASP-TPR	PME	Pneumatic	"Phase oscillator" to help the system oscillate. Uses a torque proportional to the sine of the phase angle in the position-speed diagram.	Partial assistance	H
suzukiIntentionBasedWalkingSupport2010	None	EVT-LNP-PPR	POS	Rigid PM electric motor	Lateral weight-shifting to trigger the steps, using ground reaction forces.	Full mobilization	HK	HAL-3 (Cyberdyne)
svenssonAnkleFootOrthosisControlInclinations2008	MOV	EVT-FSM-ZCT	PME	Passive	The type of movement detected (level walking/stair ascent/stair descent) based on ankle angle. During each type of movement, damping of a magnetorheological damper is set to one of 4 discrete states with a state machine.	Partial assistance	A
sylos-labiniEMGPatternsAssisted2014	None	EVT-LNP-PPR-ZCT	CLT	Rigid PM electric motor	Impedance controller with pre-defined trajectories, triggered with front + side leaning.	Partial assistance	HHK	MINDWALKER
tagliamonteHumanrobotInteractionTests2013	None	AFO-PPR-ZCT	CLT	SEA	Mid-level controller is AFO-based, taken from ronsseOscillatorbasedAssistanceCyclical2011.	Partial assistance	HK		Treadmill-based exoskeleton. Highlighted PDF in NAS.
taherifarAssistivecompliantControlWearable2018	None	ZCT	CLT	SEA	Desired impedance is updated online based on the contribution level of the user (assist-as-needed)	Partial assistance	HK		Geyer's neuromuscular model is used instead of the human for simulations
taherifarOptimalTargetImpedance2017	None	IMP-LNP-PPR-ZCT	CLT	SEA	Model-based impedance control scheme in which the desired impedance of the exoskeleton is calculated in order to achieve a certain steady-state position tracking error (based on theoretical step-response calculations) and the desired damping and inertia are calculated based on a model fitted to offline optimizations to minimize peak interaction force. As the model-based calculations require the h…	Partial assistance	H		The desired trajectory used in the experiment is a simple trapezoid, not a gait trajectory. Also, in all of the theoretical calculations, the human is modeled as an impedance controller with a desired trajectory.
tamburellaNeuromuscularControllerEmbedded2020	None	EVT-FSM-NMM	CLT	SEA	Same controller as dzeladiniEffectsNeuromuscularController2016, tested with iSCI subjects.	Partial assistance	A	Achilles
thongsookC4DecisionTree2019	None	MLP	None	None	The gait phase is estimated with machine learning (decision tree), from the segments IMUs and feet FSRs.	Partial assistance	None
tuckerHumanPreferenceBasedLearning2020	None	IMP-LNP-BAL	POS	Rigid PM electric motor	Same controller as gurrietRestoringLocomotionParaplegics2018. This paper focuses on trajectory optimization based on subjective feedback from the user and a Bayesian optimization algorithm. Trajectory modifications are performed offline.	Full mobilization	HKA	Atalante
tuLegHybridRehabilitation2016	None	IMP-LNP-PPR	POS	Pneumatic	A desired joint angle trajectory with imposed timing is tracked. A sliding mode controller is used to control the position of the joints driven by pneumatic muscles which is claimed to be able to deal with the nonlinear behavior of the pneumatic muscles.	Partial assistance	HK		Nothing is mentioned about the reference trajectories.
ugurluLowerBodyExoskeletonsupported2014	None	IMP-LNP-(PPR+BAL)	POS	Rigid PM electric motor	Smooth polynomial trajectories are generated in task space (trunk horizontal movement and pitch angle, swing foot 2D trajectory). Theoretical GRFs are also calculated in a model-based manner according to the generated trajectories. Joint angle trajectories are then calculated from inverse kinematics, and corrected online using an admittance model taking the error between theoretical and actual GR…	Full mobilization	HK	TTI-Exo	The details of how the task space trajectories are generated are not clear.
unluhisarcikliDesignControlRobotic2011	None	IMP-LNP-PPR-ZCT	OLT	Rigid PM electric motor	Reference trajectory + spring effect for the assisted leg. The sound leg is just instrumented to synchronize to the reference trajectory.	Partial assistance	K		Single-sided exoskeleton.
valleryReferenceTrajectoryGeneration2009	None	FJI	POS	SEA	For subjects with hemiplegia, the desired movement of the paretic leg is estimated from the instananeous movement of the healthy leg based on inter-joint synergies. These synergies are extracted offline from recorded healthy gait data using 2 different methods (PCA and BLUE).	Partial assistance	HK	LOPES	The method is called "complementary limb motion estimation (CLME)", and it was originally proposed for protheses. For the implementation, the low-level controller is not exactly position controlled, but an impedance controller with the highest achievable stiffness.
vandijkEvaluationAchillesAnkle2017	None	AFO-PPR-ZCT	CLT	SEA	AFO + online-tuned reference trajectory to get a constant spring energy (does not use a torque profile).	Partial assistance	A	Achilles
vandijkOptimizationHumanWalking2013	None	AFO-TPR	None	Simulation	Plays back the normally observed ankle torque (from a database), the gait phase is obtained with AFO + footswitch.	Partial assistance	A		Using a muscle model in the simulation, to compute the metabolic cost (not used for the control).
vandijkOptimizationHumanWalking2013	None	MYO	None	Simulation	Torque proportional to the soleus activation.	Partial assistance	A
varolFeasibilityStudyDepth2016	TER	None	None	None	Support vector machine and voting filter used to identify activity mode based on depth camera data.	N/A	None		The title only mentions "Prostheses" but the method has not been used in any actual device, and can be equally useful for orthoses and exoskeletons.
villa-parraControlRoboticKnee2018	MOV	EVT-FSM-ZCT+PPR	POS	Rigid PM electric motor	sEMG-based intention detection + FSM is used to output desired admittance/speed/trajectory, and the motor is speed controlled	Partial assistance	K		High-level controller is detecting "movement intention" rather than movement
villa-parraKneeImpedanceModulation2017	None	EVT-FSM-ZCT	POS	Rigid PM electric motor	Variable impedance control: four states detected with the feet load cells, which act on the stiffness and damping gains. Inner control loop is speed control.	Partial assistance	K
vougaTWIICELightweightLowerlimb2017	MUI	MAN-LNP-PPR	POS	Rigid PM electric motor	A watch and crutches buttons to select the mode, then the steps are triggered with the crutch trigger.	Full mobilization	HK	TWIICE One
walshAutonomousUnderactuatedExoskeleton2006	None	EVT-FSM-ZCT	OLT+PME+PAS	SEA + damper + Passive	Using a state machine. Hip is torque controlled with either constant torque or spring effect. Knee is a damper that can be on or off. Ankle has a spring.	Partial assistance	HKA
wangDesignControlMINDWALKER2015,wangActivelyControlledLateral2013	None	EVT-LNP-PPR+BAL-ZCT	CLT	SEA	A state machine applies joint trajectories (fixed trajectories in the sagittal plane, online adaptation in the frontal plane based on XCoM to improve balance) and changes the impedances of the joints. Lateral weight-shifting triggers the steps.	Full mobilization	HHK	MINDWALKER
wangEvaluationLowerLeg2020	None	EVT-TBP-TPR	ITT	Bowden cable	Torque sequence, triggered with the max dorsiflexion angle from an encoder.	Partial assistance	A
wangHumanGaitRecognition2019	MOV	None	None	None	Machine learning to recognize the activity (standing, walking, ascending/descending slope/stairs).	Partial assistance
wangRecognitionGaitPhase2019	None	MLP	None	None	Deep learning to find the gait phase, from shank IMU, thigh IMU, foot pressure sensors.	Partial assistance	None
wangTerrainRecognitionImproves2013	TER	None	None	None	Terrain sensing with laser rangefinder and IMU, with Bayesian classification. Also EMG to predict the gait transitions.	N/A	None		Used with a healthy subject wearing a passive prosthesis.
wardStrokeSurvivorsGait2011	None	EVT-TBP-TPR	PME	SEA	A motor compresses a spring starting from heel-strike to store energy that will be released at push-off. The position profile of the actuator is scaled by stride time, assumed to be the same as the previous stride.	Partial assistance	A
weiSynergybasedControlAssistive2019	None	EVT-LNP-PPR-ZCT	?	?	Assuming one leg to be healthy, movement of the healthy leg is set as the desired trajectory of the assisted leg. Impedance control is used, with impedance values determined based on the EMG activity of the healthy leg. Gait phase detection with foot switches.	Partial assistance	HK		It is not clear whether the movement of the healthy leg is recorded again in every stride, or only once during the first step.
winfreeDesignMinimallyConstraining2011	None	PPR-ZCT + JTE	CLT	Rigid PM electric motor	A force field is applied around a nominal trajectory, thus producing the torque command. Gravity compensation is also added to the torque command.	Partial assistance
witteImprovingEnergyEconomy2020,millerOptimizingEnergyEconomy2019	None	EVT-TBP-TPR	ITT	Bowden cable	Torque profile with 4 parameters, optimized with human-in-the-loop. Foot switch in the heel to detect the heel strike. For running.	Partial assistance	A
witteImprovingEnergyEconomy2020,millerOptimizingEnergyEconomy2019	None	ZCT	ITT	Bowden cable	Virtual spring with 3 parameters, optimized with human-in-the-loop. For running.	Partial assistance	A		Marginal effect.
wuAdaptiveNeuromuscularController2017	None	EVT-FSM-NMM	CLT	Rigid PM electric motor	Controller design is same as dzeladiniEffectsNeuromuscularController2016, only reports experimental results.	Partial assistance	HK	LOPES
xieKneebracedEnergyHarvester2019,xieUnpoweredFlexibleLower2019	None	ZCT	PME	Passive	Assists the knee with negative power only, and harvest energy at the same time. Generator + spring in parallel with the knee.	Partial assistance	K
xieWireropedrivenExoskeletonAssist2019	None	EVT-FSM-(PPR/ZCT)	PME?	Pulling cable + spring return	For hemiplegia subjects, movement of the healthy side is recorded by motion capture and then applied to the affected side. Active assistance only for swing flexion, swing extension assistance through passive spring. Nothing is mentioned about the stance phase.	Partial assistance	HK		Most of the control details are not explained.
xiongMultiarticularPassiveExoskeleton2019	None	EVT-FSM-ZCT	PAS	Passive	The knee extension (just before heel strike) is damped by elongating a spring, which is then used to assist hip extension.	Partial assistance	HK
xueAdaptiveOscillatorBasedRobust2019	MOV	AFO-TPR	OLT	Rigid PM electric motor	AFO + pre-defined torque profile from a database + acceleration/gravity/friction compensation.	Partial assistance	H
xuKneeExoskeletonAssistive2019	None	MLP-ZCT+TPR	OLT	Rigid PM electric motor	Gait event detected with IMU and support vector machine: Heel strike, Heel Off and Toe Off. They trigger a damping profile (HS) or torque profile (HO and TO).	Partial assistance	K
yangDevelopmentControlRobotic2019	MUI	MAN-LNP-PPR	POS	Rigid PM electric motor	Operation mode is selected using crutch joystick. Joint angle trajectories recorded from a passive exoskeleton are played back.	Full mobilization	HK	SEU-DER	In the paper, it is mentioned that the desired trajectory is updated online, but no details are given about the updating method.
yanNovelAdaptiveOscillatorsbased2015	None	AFO-PPR-ZCT+EVT-FSM-TPR	CLT	SEA	AFO + Impedance control for the hip, FSM + torque/position sequence playback for knee and ankle	Partial assistance	HKA	CYBERLEGS	With added knee and ankle (left side only). The high-level state machine is only for the KAFO and is then ignored.
yanOscillatorbasedSmoothRealtime2017	None	AFO	None	None	Describes only the gait phase estimation step.	Partial assistance	H	CYBERLEGS
yaoAdaptiveAdmittanceControl2018	None	MYO	POS	Rigid PM electric motor	Intended joint torques are estimated based on EMG signals and a neuromuscular model, and converted to a desired joint angle based on an admittance model.	Partial assistance	A		The device is not really a portable exoskeleton, but rather a fixed training device. But the controller is also applicable to portable exoskeletons.
yasuharaControlSystemWalking2011	None	AFO+MLP	OLT	Rigid PM electric motor	AFO + second oscillator + artificial neural network.	Partial assistance	H	Honda Stride Management Assist	Since this is a patent, the exact technique is not described.
yasushiWalkingAssistDevice2009	None	BWS	OLT	Rigid PM electric motor	Body weight support, the user sits on the device that is a non-antropomorphic exoskeleton.	Partial assistance	K	Honda BodyWeight Support Assist
yeungDesignExoskeletonAnkle2017	MOV	EVT-FSM-TPR	OLT	Rigid PM electric motor	Action recognition with IMU on the shank. Stance and swing torque profiles triggered with FSR under the feet.	Partial assistance	A
yinProcessingSurfaceEMG2020	None	TBP-PPR	POS	Rigid PM electric motor	Gait cycle duration is approximated based on sEMG signals, then the hip joint is speed controlled to match the calculated walking speed. No details are given about the generation of speed profiles.	Partial assistance	H
youngBiomechanicalComparisonProportional2017	None	EVT-FSM+FJI	PME	Pneumatic	Early stance: pressure proportional to hip angle, mid stance: no pressure, late stance: pressure proportional to ground reaction force, swing: no pressure. Transitions using threshold on the ground force.	Partial assistance	H
youngBiomechanicalComparisonProportional2017	None	MYO	PME	Pneumatic	Pressure proportional to the EMG value, minus a threshold.	Partial assistance	H
youngInfluencePowerDelivery2017	None	EVT-LNP-TPR	PME	Pneumatic	Torque profile, synchronized with the heel strike detecting with an instrumented treadmill.	Partial assistance	H
yuDesignControlQuasiDirect	None	JTE	CLT	Bowden cable	Estimates the knee torque during squatting using 3 IMUs (shank, thigh and trunk) and a mass model with quasi-static assumption (neglecting inertia). The mass of the exoskeleton is also neglected.	Partial assistance	K		For squatting movements only.
yuQuasiDirectDriveActuation2020	MOV?	MLP-TPR	CLT	Rigid PM electric motor	Gait/squat percentage is calculated based on IMU data using neural networks, a predefined torque profile is applied. It is not clear whether squat/walk detection is also performed or not.	Partial assistance	H		The focus of the paper is mostly on the design and actuation of the exoskeleton rather than control.
zanottoAdaptiveAssistasneededController2014	None	AFO-PPR-ZCT	CLT	Rigid PM electric motor	Adaptive frequency oscillators estimate the gait cycle percentage. Kernel-based nonlinear filters learn the movement of the unaffected leg, which is used as a reference trajectory for the affected one. A foce-field is then applied around this reference trajectory.	Partial assistance	HKA	ALEX III	The device is fixed to a treadmill with motors mounted on a fixed base, therefore it is not a portable exoskeleton. The focus is only on the controller, which is also applicable to portable exoskeletons.
zhaExoskeletonBalanceAssistance2019	None	BAL	CLT?	Rigid PM electric motor	Assistance only in case of loss of balance. Swing hip assistance torque calculated as the weighted sum of model-based estimated torque terms (inertia, coriolis and gravity terms). The weigths are determined based on a fuzzy logic function of a balance metric ("degree of single step balance").	Partial assistance	H		The assistance torque baseline is derived based on an inverted pendulum model of the human+exo
zhangActiveKneeJoint2020	None	EVT-FSM-(JTE/FJI)	CLT?	Rigid PM electric motor	For stair ascent only. Stance: gravity compensation based on a simple inverted pendulum model. Swing: zero torque control. A "switching controller" is also proposed to smooth the transition between the two states, but how it calculates the torque commands is not clear.	Partial assistance	K
zhangAdaptiveAssistasneededControl2019	None	IMP-LNP-PPR-ZCT	CLT	Bowden cable	Variable impedance control around a nominal refrence trajectory. The impedance values are updated online using reinforcement learning based on the amount of deviation from the reference trajectory.	Partial assistance	A	SAFE
zhangAdmittanceShapingbasedAssistive2019	None	ZCT	CLT	SEA	Admittance control with negative damping and inertia.	Partial assistance	HH		Swing/stance detection not explained.
zhangGaitGraphOptimization2020	TER	EVT-LNP-PPR	POS	Simulation	Terrain sensing with a Kinect, then graph-based trajectory generation, triggered with EMG.	N/A	HK
zhangHumanintheloopOptimizationExoskeleton2017	None	EVT-TBP-TPR	ITT?	Bowden cable	Human-in-the-loop optimization of the torque profile. Foot switch in the heel to detect the heel strike.	Partial assistance	A
zhangNRELExo4DoFsWearable2017	None	?-FSM-ZCT	CLT	SEA	Variable impedance control (with stiffness, damping and rest angle), 5 gait states, transitions not described.	Partial assistance	HH
zhangPreliminaryDesignTerrain2011	TER	None	None	None	Similar to liuDevelopmentEnvironmentAwareLocomotion2015	N/A			Tested with a healthy subject without any prostheses.
zhangSBCMotionAssist2009	None	AFO	POS	Rigid PM electric motor	Interaction torque is fed to an oscillator, the output of the oscillator is directly used as the joint angle reference.	Partial assistance	K		The logic behind using output signal of an oscillator as joint reference angle is not clear. The controller is not specifically designed to assist gait, but motion in general, and the experiment does not involve gait. Highlighted PDF on NAS.
zhangSynchronizationBasedControl2011	None	AFO	POS	Rigid PM electric motor	Interaction torque is fed to an oscillator, the output of the oscillator is directly used as the joint angle reference.	Partial assistance	HK		The logic behind using output signal of an oscillator as joint reference angle is not clear. The controller is not specifically designed to assist gait, but motion in general, and the experiment does not involve gait. Highlighted PDF on NAS.
zhangTorqueControlLegged2017,zhangExperimentalComparisonTorque2015	None	None	CLT+ITT	Bowden cable	Compares several low-level torque control methods, and uses some mid-level controllers (including Geyer's reflex-based controller) to generate the desired torques. Mid-level control is not the focus of the paper though.	Partial assistance	A		Can probably be mentioned in the low-level section.
zhaoRealTimeStairsGeometric2018	TER	None	None	None	2D image and depth are used to detect staircase and its features.	N/A	None		Just proof of concept experiments without any exoskeletons
zhaoTemplateModelInspired2017	None	JTE	CLT	Rigid PM electric motor	Estimates approximately the hip/knee torque using a spring-loaded inverted pendulum, assuming point foot. Requires ground reaction force and CoP position obtained from instrumented treadmill.	Partial assistance	HK	LOPES II
zhengGaitPhaseDetection2015	None	MLP	None	None	Capacitive sensors used to detect the muscle contraction and recognize the gait pattern (quadratic discriminant analysis), instead of EMG.	Partial assistance	None
zhouAccurateRecognitionLower2020	MOV	None	None	None	Type of movement is detected (jump/walk/stair ascent/stair descent) based on IMU and EMG data using machine learning methods. No exoskeleton involved.	Partial assistance	None
zhuangAdmittanceControlBased2019	None	MYO	POS	Rigid PM electric motor	Human ankle torque (estimated from EMG signals) is input to an admittance model to calculate the desired movement.	Partial assistance	A		The device is not really a portable exoskeleton, but rather a fixed training device. But the controller is also applicable to portable exoskeletons.

## Sheet: Yan et al.
Citation ref	High-level	Mid-level	Low-level	Actuator	Description	Joints	Tested population	Target population	Device name	Remarks
venemanDesignEvaluationLOPES2007					This is not an assistive controller.
sanz-merodioGenerationControlAdaptive2014					The control method is not explained clearly, and there are contradictions, for example "impedance control" is said to be the control strategy while position commands are sent to the controller, position references are proportional to position error etc.	HK				Highlighted PDF on NAS
yangImpedanceControlExoskeleton2009					This is not an assistive controller: the paper deals with following the user's movement without assisting.
sanz-merodioControlMotionApproach2012					Not a control paper, focuses on decreasing energy expenditure by trajectory optimization and passive elements.
fengchenWPALHumanPower2009					There is not enough information to understand the control strategy, only qualitative descriptions are given.
hyonXoRHybridDrive2011	-	-	-		Is not a "exoskeleton" control strategy paper, as it treats the exo as a humanoid. The actuation structure and low-level control might be interesting for the low level part.
matsubaraFullbodyExoskeletonRobot2012	None	AFO-PPR?	None	Simulation	Adaptive pattern generator (AFO + Adaptive mapping of the AFO phase to joint angles) is used to determine desired joint angles, PD control is used to generate joint torques. Validated only in simulation, and the simulations are not very realistic.	?				A general control strategy proposed for a full-body exoskeleton but designed for walking. Highlighted PDF on NAS.
zhangSynchronizationbasedTrajectoryGeneration2012	None	AFO-PPR?	POS	Rigid PM electric motor	Similar to zhangSynchronizationBasedControl2011, with added mutual inhibition between left and right oscillators and better explained.	H
kyoungchulkongDesignControlExoskeleton2006	None	MYO+FJI?	OLT?	Motor + Pulley and Cables	Air pressure in capsules installed directly on muscles is used to estimate joint torque, a set of fuzzy rules are used to calculate the final torque command based on joint velocities and the estimated torques.	HK				Details about how the calculations are done are not given, mostly qualitative descriptions. HIghlighted PDF on NAS
yuJacobianAnalysisParallel2011					The topic is kinematic and kinetic analysis of the parallel mechanism, and not the control strategy for assistance.
nascimentoHipOrthosisPowered2008	None	EVT-TPR	OLT	PAM	Pressure in the pneumatic artificial muscle is increased to a constant value for a constant time when a certain hip angle is reached.	H				The quality of the paper and the control strategy are too poor to be included in the review.
aguirre-ollingerInertiaCompensationControl2012	None	ZCT?	POS	Rigid PM electric motor	Admittance control is used to render some desired admittance, along with inertia compensation based on accelerometer data. Torque sensor is used to measure the interaction torque	K				Implemented on a static device, experiment does not involve actual walking but only leg swing. Highlighted PDF on NAS.
fleischerHumanExoskeletonInterface2008	None	MYO+FJI?	CLT	Rigid PM electric motor	Muscle activation signal is calculated based on EMG, and then used in a hill-type muscle model (which also uses angle feedback) to determine torque.	K				TUPLEE Exoskeleton.
springDesignEvaluationOrthotic2012	None	None / ZCT?	PAS	None	Passive springs for sit-to-stand assistance. A set of springs are compressed during stance-to-sit, and release the stored energy during standing.	K				The paper is mostly focused on mechanical design and the test results, there is nothing interesting in terms of control.
dollarDesignQuasipassiveKnee2008	None	None / ZCT?	PAS	None	A passive spring is loaded during initial stance and unloaded during terminal stance of running. Does not affect swing.	K				This paper is also mostly focused on the gait analysis and mechanical design, there's not much about control in it.
polinkovskyAnkleFootOrthosis2012	None	ZCT?	PAS	Spring	The connection point of a pre-tensioned mechanical spring on the ankle is moved (using a small DC motor) to get an almost-constant dorsi flexion torque in swing and plantar flexion torque in stance.	A				The paper is mostly focused on the mechanical properties of the device rather than the control aspects, and the assistance strategy is barely discussed.
takemuraDesignControlWearable2012					Only discusses the design and kinematics of the device.
malcolmExperimentalStudyInfluence2009					The focus of the paper is the role of the TA muscle in walk to run transition, the control aspect is not relevant.

## Sheet: Uncertain
Citation ref	High-level	Mid-level	Low-level	Actuator	Description	Joints	Remarks
zhaExoskeletonBalanceAssistance2019	None	?	2	Rigid PM electric motor	Assistance only in case of loss of balance. Assistance torque provided to hip based on a fuzzy logic function of a balance metric ("degree of single step balance")	H	The assistance torque baseline is derived based on an inverted pendulum model of the human+exo
limSimulatingGaitAssistance2017	None			Simulation	Event-driven torque controller for the hip joint, simulated in conjunction with the reflex-based neuromuscular model acting as the human limb.	H			The control method is not very relevant, this paper is cited as an example of using the reflex-based neuromuscular model to simulate the human limb's behavior.
mcdaidBrainControlledRobotic2013	BCI			?	EEG signals are decoded (Adjacent Narrow Band Filter algorithm) to identify user's intention, then the desired motion is applied to the exoskeleton	K	Stationary rehabilitation machine (not designed to assist for ambulation purpose).
